# Supplementary material for: 3-(3-Fluoro­phenyl­sulfin­yl)-2,5,7-trimethyl-1-benzofuran
Source: Acta Crystallogr Sect E Struct Rep Online. 2011 May 20;67(Pt 6):o1468. doi: 10.1107/S1600536811018654 (PMC3120630; doi:10.1107/S1600536811018654)
Supplement: Supplementary file 2 [file e-67-o1468-Isup2.hkl]

# 
# h,k,l, Fc-squared, Fo-squared, sigma(Fo-squared) and status flag 
# 
data_I
_shelx_title ' 1080 IN P-1' 
_shelx_refln_list_code          4 
_shelx_F_calc_maximum      151.73 
_exptl_crystal_F_000       316.00 
_reflns_d_resolution_high  0.7695 
 
loop_ 
 _symmetry_equiv_pos_as_xyz 
 'x, y, z' 
 '-x, -y, -z' 
 
_cell_length_a     6.2942 
_cell_length_b    11.1162 
_cell_length_c    11.8021 
_cell_angle_alpha 110.701 
_cell_angle_beta  100.176 
_cell_angle_gamma 103.621 
 
_shelx_F_squared_multiplier     1.000 
 
loop_ 
 _refln_index_h 
 _refln_index_k 
 _refln_index_l 
 _refln_F_squared_calc 
 _refln_F_squared_meas 
 _refln_F_squared_sigma 
 _refln_observed_status 
   1   0   0     6842.18     5371.09    329.37 o 
   2   0   0     1607.45     1459.66     81.49 o 
   4   0   0       57.25       54.55      2.90 o 
   5   0   0        0.03        0.41      0.58 o 
   6   0   0      133.37      112.81     16.57 o 
   7   0   0       87.62       69.39     16.05 o 
  -7   1   0       16.49       14.00      2.57 o 
  -6   1   0        2.22        0.71      1.00 o 
  -5   1   0       20.58       21.02      1.34 o 
  -4   1   0       37.05       44.17      2.77 o 
  -3   1   0        3.09        1.60      0.43 o 
  -2   1   0      237.02      226.58      9.15 o 
  -1   1   0     1314.94     1319.55     47.94 o 
   0   1   0     2338.29     2478.51    147.76 o 
   1   1   0        6.66        5.05      0.36 o 
   2   1   0      395.21      404.22     26.90 o 
   3   1   0      106.42      161.90     11.54 o 
   4   1   0      123.34      111.93      8.81 o 
   5   1   0        8.66        8.67      0.99 o 
   6   1   0        0.16        0.09      1.32 o 
   7   1   0       12.27        8.21      2.62 o 
  -7   2   0       45.28       38.60      6.84 o 
  -6   2   0       37.82       44.84      4.45 o 
  -5   2   0        9.74       11.56      1.08 o 
  -4   2   0      212.63      210.33     10.52 o 
  -3   2   0        3.04        0.20      0.32 o 
  -2   2   0      320.08      330.83     11.54 o 
  -1   2   0       25.96       18.12      0.79 o 
   0   2   0       42.70       47.64      2.18 o 
   1   2   0      670.40      709.22     28.63 o 
   2   2   0       19.83       16.90      0.95 o 
   3   2   0      188.21      197.60     13.06 o 
   4   2   0       25.83       20.04      1.31 o 
   5   2   0      169.68      144.60     16.50 o 
   6   2   0       31.97       20.63      2.80 o 
   7   2   0       17.28       18.88      3.02 o 
  -8   3   0        4.31        7.69      3.54 o 
  -7   3   0        7.35       11.51      3.36 o 
  -6   3   0       51.33       42.66      2.64 o 
  -5   3   0       18.54       22.87      1.55 o 
  -4   3   0      896.00      856.21     35.53 o 
  -3   3   0       53.03       63.65      1.74 o 
  -2   3   0       87.77       92.99      3.00 o 
  -1   3   0       17.80       13.69      0.98 o 
   0   3   0     3417.66     3435.27    167.53 o 
   1   3   0       90.30       73.97      4.55 o 
   2   3   0      263.59      271.15     18.10 o 
   3   3   0      368.48      375.28     23.96 o 
   4   3   0      479.10      487.12     35.91 o 
   5   3   0       83.80       64.13      9.09 o 
   6   3   0        8.96        7.40      2.50 o 
  -8   4   0       25.59       24.84      9.03 o 
  -7   4   0       20.51       18.92      2.17 o 
  -6   4   0        0.79        1.43      0.90 o 
  -5   4   0      290.45      288.61     13.19 o 
  -4   4   0      725.92      733.18     32.03 o 
  -3   4   0      163.58      177.93      6.51 o 
  -2   4   0      204.35      236.11     11.45 o 
  -1   4   0      108.49      114.24      5.57 o 
   0   4   0        2.80        3.35      0.40 o 
   1   4   0      143.59      151.91      7.22 o 
   2   4   0       54.02       35.78      2.52 o 
   3   4   0      160.36      147.45      9.76 o 
   4   4   0      472.94      511.52     37.86 o 
   5   4   0        6.87        5.42      1.77 o 
   6   4   0        7.57        9.58      2.37 o 
  -8   5   0       28.34       23.22      2.96 o 
  -7   5   0        4.98        3.22      1.36 o 
  -6   5   0       85.35       78.25      7.09 o 
  -5   5   0        1.20        0.56      0.70 o 
  -4   5   0      874.22      885.91     34.77 o 
  -3   5   0      255.07      264.47     10.11 o 
  -2   5   0      416.03      471.66     22.14 o 
  -1   5   0      395.24      368.20     19.37 o 
   0   5   0      292.27      277.44     14.70 o 
   1   5   0      230.33      236.55     12.33 o 
   2   5   0        0.27        0.16      0.49 o 
   3   5   0      301.95      302.96     26.49 o 
   4   5   0       78.86       76.52     10.35 o 
   5   5   0        0.05        0.36      1.37 o 
   6   5   0       14.51       14.05      3.17 o 
  -7   6   0        0.15       -0.21      1.11 o 
  -6   6   0       70.26       73.35      4.99 o 
  -5   6   0        1.91        0.57      0.75 o 
  -4   6   0      247.40      238.94     12.26 o 
  -3   6   0       10.79        8.53      1.03 o 
  -2   6   0       50.63       52.46      2.14 o 
  -1   6   0      225.08      213.75      9.06 o 
   0   6   0     1136.81     1105.82     57.22 o 
   1   6   0      184.71      202.25     13.40 o 
   2   6   0       20.72       22.00      1.41 o 
   3   6   0      180.86      191.93     12.84 o 
   4   6   0      108.14       98.18     13.49 o 
   5   6   0        5.06        5.66      1.98 o 
  -7   7   0        0.84        0.89      1.35 o 
  -6   7   0        4.00        2.42      1.08 o 
  -5   7   0      539.29      521.22     24.48 o 
  -4   7   0      396.25      353.25     14.96 o 
  -3   7   0       96.35      100.20      5.14 o 
  -2   7   0       29.96       22.63      1.27 o 
  -1   7   0       55.42       53.21      2.35 o 
   0   7   0       35.46       32.36      2.05 o 
   1   7   0       17.94       20.43      1.25 o 
   2   7   0       18.58       13.05      1.39 o 
   3   7   0        0.01        0.35      1.03 o 
   4   7   0       12.91       12.68      2.41 o 
   5   7   0        1.79        1.71      1.79 o 
  -7   8   0        3.26        3.02      1.44 o 
  -6   8   0       15.52       16.18      1.81 o 
  -5   8   0      101.62       95.50      4.78 o 
  -4   8   0      230.97      206.80     12.67 o 
  -3   8   0      217.01      214.68     10.69 o 
  -2   8   0        3.82        3.51      0.77 o 
  -1   8   0      188.94      160.47      7.75 o 
   0   8   0        6.26        6.30      0.95 o 
   1   8   0        2.55        1.97      0.79 o 
   2   8   0       21.50       20.83      3.00 o 
   3   8   0       39.27       41.27      3.74 o 
   4   8   0       27.45       25.16      5.01 o 
  -7   9   0        2.84        3.47      1.53 o 
  -6   9   0       28.50       37.11      4.46 o 
  -5   9   0       75.78       86.83      8.11 o 
  -4   9   0       20.75       21.31      2.03 o 
  -3   9   0        8.22        7.39      1.15 o 
  -2   9   0      132.91      140.81      7.07 o 
  -1   9   0       27.83       31.11      2.07 o 
   0   9   0       94.09      101.00      3.66 o 
   1   9   0       13.16       11.71      1.57 o 
   2   9   0       31.72       28.17      3.53 o 
   3   9   0       70.35       66.92      6.48 o 
  -7  10   0        0.79       -0.45      1.51 o 
  -6  10   0       64.67       67.09      6.47 o 
  -5  10   0      183.50      190.87     15.14 o 
  -4  10   0       96.31       92.92      6.07 o 
  -3  10   0       16.03       14.51      1.64 o 
  -2  10   0        0.25       -0.38      0.79 o 
  -1  10   0      231.14      246.18      8.62 o 
   0  10   0      110.35      127.90      7.62 o 
   1  10   0        9.89        6.83      1.69 o 
   2  10   0        0.07        0.30      1.28 o 
   3  10   0        4.82        4.08      2.02 o 
  -6  11   0       11.07        8.14      1.86 o 
  -5  11   0       52.08       55.43      5.11 o 
  -4  11   0       71.44       63.11      5.06 o 
  -3  11   0      238.74      255.27     12.34 o 
  -2  11   0        0.00        0.13      0.95 o 
  -1  11   0      596.35      640.09     27.18 o 
   0  11   0      179.84      211.57     13.40 o 
   1  11   0        1.98        2.59      1.54 o 
   2  11   0        0.14        0.49      1.50 o 
  -5  12   0        0.66        0.19      1.29 o 
  -4  12   0       16.57       16.01      2.15 o 
  -3  12   0        5.10        5.11      1.50 o 
  -2  12   0        7.33        6.22      1.57 o 
  -1  12   0        3.15        4.12      1.50 o 
   0  12   0        1.04        1.46      2.08 o 
   1  12   0        0.75        1.43      2.27 o 
  -4  13   0        2.10        1.89      1.43 o 
  -3  13   0       48.48       46.77      3.83 o 
  -2  13   0       15.55       15.18      2.48 o 
  -1  13   0       22.62       24.66      3.14 o 
   0 -13   1       16.49       13.00      3.30 o 
   1 -13   1       56.96       56.47      4.59 o 
   2 -13   1       69.30       71.93      4.29 o 
   3 -13   1       32.49       27.86      2.69 o 
   4 -13   1       19.43       23.22      2.59 o 
  -1 -12   1        7.74        7.60      2.05 o 
   0 -12   1       28.03       28.24      2.89 o 
   1 -12   1       26.91       30.62      2.78 o 
   2 -12   1        0.37        0.65      1.04 o 
   3 -12   1        0.94       -0.14      1.15 o 
   4 -12   1        9.85        8.86      1.72 o 
   5 -12   1       43.00       43.68      3.18 o 
  -2 -11   1       63.64       75.21      4.35 o 
  -1 -11   1        4.37        4.83      1.62 o 
   0 -11   1        7.93        5.90      1.50 o 
   1 -11   1       38.43       39.28      3.37 o 
   2 -11   1       76.58       75.59      3.92 o 
   3 -11   1       31.84       34.03      2.33 o 
   4 -11   1       15.23       16.60      1.87 o 
   5 -11   1       31.01       34.78      2.79 o 
   6 -11   1       18.85       18.20      2.50 o 
  -3 -10   1       87.82       87.43      5.35 o 
  -2 -10   1       51.39       53.22      3.57 o 
  -1 -10   1       12.44       12.46      2.42 o 
   0 -10   1        2.27        1.76      0.96 o 
   1 -10   1       73.42       77.58      3.27 o 
   2 -10   1       48.29       52.63      2.59 o 
   3 -10   1       94.30       99.49      4.72 o 
   4 -10   1        9.66        8.82      1.46 o 
   5 -10   1      265.62      258.67     13.46 o 
   6 -10   1       30.71       27.77      2.56 o 
   7 -10   1        0.34        0.65      1.57 o 
  -4  -9   1       11.33        6.90      2.33 o 
  -3  -9   1      254.49      249.64     11.66 o 
  -2  -9   1      114.86      117.28      9.83 o 
  -1  -9   1       26.52       26.73      1.84 o 
   0  -9   1       20.32       24.08      1.75 o 
   1  -9   1      300.81      288.68     15.21 o 
   2  -9   1      245.65      256.98     15.43 o 
   3  -9   1       50.82       47.54      2.94 o 
   4  -9   1       30.20       25.04      1.97 o 
   5  -9   1       84.58       77.44      6.71 o 
   6  -9   1       14.91       14.04      2.87 o 
   7  -9   1        9.76       11.51      2.58 o 
  -4  -8   1       32.21       33.82      3.54 o 
  -3  -8   1        5.82        5.86      1.57 o 
  -2  -8   1        1.64        1.52      1.14 o 
  -1  -8   1       31.36       33.46      1.64 o 
   0  -8   1       24.45       24.17      1.70 o 
   1  -8   1      469.00      471.42     23.42 o 
   2  -8   1       44.18       43.93      3.19 o 
   3  -8   1        4.41        4.13      0.84 o 
   4  -8   1       36.40       25.85      1.74 o 
   5  -8   1        0.88        1.40      0.92 o 
   6  -8   1        0.25       -0.07      0.94 o 
   7  -8   1        0.14        0.09      1.15 o 
  -5  -7   1       14.94       12.26      2.54 o 
  -4  -7   1       44.80       44.66      7.69 o 
  -3  -7   1        3.36        3.35      1.29 o 
  -2  -7   1      149.24      161.04     10.94 o 
  -1  -7   1        0.26       -0.29      0.44 o 
   0  -7   1       90.94       96.81      6.61 o 
   1  -7   1     1304.35     1360.03     63.65 o 
   2  -7   1      258.05      273.07     12.83 o 
   3  -7   1      145.17      130.90      4.53 o 
   4  -7   1      141.93      132.88      4.82 o 
   5  -7   1        1.87        2.35      1.02 o 
   6  -7   1       18.96       20.69      2.36 o 
   7  -7   1        8.12        9.60      1.78 o 
  -5  -6   1        2.40        2.68      1.68 o 
  -4  -6   1       85.39       69.20     16.30 o 
  -3  -6   1      475.35      479.58     43.12 o 
  -2  -6   1      350.11      354.00     21.26 o 
  -1  -6   1       23.55       27.60      1.59 o 
   0  -6   1     1000.93     1071.22     49.66 o 
   1  -6   1      418.11      413.87     18.12 o 
   2  -6   1      428.01      457.86     19.84 o 
   3  -6   1        0.01        1.93      0.57 o 
   4  -6   1      174.03      160.03      5.57 o 
   5  -6   1        7.32        5.19      1.04 o 
   6  -6   1       11.79       11.95      1.57 o 
   7  -6   1       41.47       42.60      5.55 o 
  -6  -5   1        9.73       10.90      2.50 o 
  -5  -5   1        2.18        2.31      1.60 o 
  -4  -5   1      169.67      141.44     21.85 o 
  -3  -5   1      300.24      323.20     24.32 o 
  -2  -5   1      167.20      167.67     12.38 o 
  -1  -5   1      387.41      364.12     16.26 o 
   0  -5   1       87.09       66.41      3.63 o 
   1  -5   1      842.54      793.53     42.02 o 
   2  -5   1      330.37      438.08     17.45 o 
   3  -5   1      211.51      213.83      7.54 o 
   4  -5   1       59.18       59.36      1.95 o 
   5  -5   1        3.74        3.04      0.95 o 
   6  -5   1      124.22      130.90     10.32 o 
   7  -5   1       16.03       17.77      2.14 o 
  -6  -4   1       29.69       23.74      6.65 o 
  -5  -4   1       68.51       55.64     11.05 o 
  -4  -4   1        3.99        4.00      0.91 o 
  -3  -4   1      106.25      102.81      7.20 o 
  -2  -4   1        5.21        4.27      0.51 o 
  -1  -4   1       93.45      112.51      5.03 o 
   0  -4   1      106.57      106.24      4.86 o 
   1  -4   1      612.45      678.69     38.36 o 
   2  -4   1     1052.93     1102.74     37.15 o 
   3  -4   1     1461.02     1481.87     43.24 o 
   4  -4   1       14.60       10.71      0.95 o 
   5  -4   1     1509.31     1467.05     74.95 o 
   6  -4   1      565.59      551.34     46.19 o 
   7  -4   1       13.92       15.70      2.73 o 
  -7  -3   1       41.10       41.18      7.51 o 
  -6  -3   1       12.03       14.91      2.52 o 
  -5  -3   1       66.37       61.86      8.18 o 
  -4  -3   1       52.89       50.77      4.12 o 
  -3  -3   1      409.38      433.41     23.10 o 
  -2  -3   1       37.74       25.32      1.79 o 
  -1  -3   1      111.12      132.25      6.06 o 
   0  -3   1      583.46      606.03     30.30 o 
   1  -3   1     1087.03     1094.16     40.73 o 
   2  -3   1       16.63       22.73      0.85 o 
   3  -3   1      570.00      591.00     22.34 o 
   4  -3   1       15.20       18.40      1.14 o 
   5  -3   1      127.59      123.35      9.01 o 
   6  -3   1       33.73       34.94      2.55 o 
   7  -3   1       62.34       71.31     11.96 o 
  -7  -2   1      110.82      121.31     20.08 o 
  -6  -2   1        5.73        7.14      1.98 o 
  -5  -2   1       13.84       14.13      3.29 o 
  -4  -2   1      195.64      220.87     16.50 o 
  -3  -2   1      245.26      229.53     16.96 o 
  -2  -2   1      793.70      845.03     51.96 o 
  -1  -2   1     3087.59     3250.63    165.36 o 
   0  -2   1      715.45      841.48     41.00 o 
   1  -2   1      176.43      190.37      4.63 o 
   2  -2   1      846.19      811.21     29.21 o 
   3  -2   1      107.81      121.68      5.27 o 
   4  -2   1       50.77       49.85      2.80 o 
   5  -2   1       85.63       86.51      4.80 o 
   6  -2   1       95.50       83.23      9.04 o 
   7  -2   1       17.84       20.21      6.90 o 
  -7  -1   1       81.70       94.61      7.93 o 
  -6  -1   1       97.76       84.36     11.42 o 
  -5  -1   1      102.81       87.16      7.53 o 
  -4  -1   1      150.57      151.18     10.27 o 
  -3  -1   1      216.08      186.79     12.33 o 
  -2  -1   1      481.36      545.26     36.67 o 
  -1  -1   1      234.36      211.52     14.86 o 
   0  -1   1       94.28      116.56      4.05 o 
   1  -1   1      517.31      538.16     13.14 o 
   2  -1   1      144.61      130.50      5.01 o 
   3  -1   1      355.97      352.09     18.91 o 
   4  -1   1       23.56       18.68      1.04 o 
   5  -1   1      247.78      250.78     20.01 o 
   6  -1   1       93.49       89.49     15.80 o 
   7  -1   1       27.93       19.18      3.85 o 
  -7   0   1        5.61        4.71      1.91 o 
  -6   0   1        0.01        1.41      1.16 o 
  -5   0   1      141.49      123.56      7.70 o 
  -4   0   1      203.57      212.99     13.87 o 
  -3   0   1     1210.59     1284.97     71.09 o 
  -2   0   1      214.69      182.16      9.86 o 
  -1   0   1      252.28      273.35     24.09 o 
   0   0   1       13.36       13.93      1.11 o 
   1   0   1       32.07       23.85      1.22 o 
   2   0   1      323.73      328.42     15.88 o 
   3   0   1      524.85      579.26     35.07 o 
   4   0   1       68.14       65.66      5.94 o 
   5   0   1      129.90      141.56     10.05 o 
   6   0   1       28.26       23.28      6.90 o 
   7   0   1      115.84      114.14      7.81 o 
  -7   1   1       51.58       57.51      4.64 o 
  -6   1   1       12.16        8.59      1.43 o 
  -5   1   1       14.45       14.06      1.18 o 
  -4   1   1      436.52      509.98     31.93 o 
  -3   1   1      122.27      149.18      8.03 o 
  -2   1   1      307.15      309.30     16.71 o 
  -1   1   1      976.28      912.31     58.98 o 
   0   1   1       40.32       47.93      2.21 o 
   1   1   1        4.91        4.40      0.28 o 
   2   1   1     1055.17      954.26     58.34 o 
   3   1   1      182.55      197.76     14.05 o 
   4   1   1      486.86      474.31     41.31 o 
   5   1   1      174.86      178.64     19.44 o 
   6   1   1       40.73       35.55      5.62 o 
   7   1   1       59.14       47.67     12.45 o 
  -8   2   1       19.77       15.76      9.40 o 
  -7   2   1      142.19      127.21     18.10 o 
  -6   2   1      163.64      157.02     14.97 o 
  -5   2   1        1.12        2.07      0.75 o 
  -4   2   1     1014.77     1046.75     58.08 o 
  -3   2   1      817.72      842.34     40.79 o 
  -2   2   1       85.32       93.31      5.28 o 
  -1   2   1     1366.91     1515.73     83.81 o 
   0   2   1     1224.98     1161.11     42.88 o 
   1   2   1       44.76       28.93      1.15 o 
   2   2   1       28.08       29.26      1.59 o 
   3   2   1       11.14       13.91      0.86 o 
   4   2   1      261.81      258.33     17.33 o 
   5   2   1      291.06      293.09     28.71 o 
   6   2   1      156.81      130.18     27.16 o 
  -8   3   1       32.22       32.51      4.59 o 
  -7   3   1       51.48       52.29      7.15 o 
  -6   3   1       63.59       63.68      7.39 o 
  -5   3   1      221.99      233.15     12.47 o 
  -4   3   1       42.55       44.76      2.29 o 
  -3   3   1       73.65      109.39      6.42 o 
  -2   3   1      638.04      616.21     30.57 o 
  -1   3   1      654.53      726.70     38.49 o 
   0   3   1     2297.94     2193.81     79.80 o 
   1   3   1      276.89      265.14     12.61 o 
   2   3   1       88.44       96.85      5.90 o 
   3   3   1       78.53       73.28      4.49 o 
   4   3   1        4.43        2.91      0.81 o 
   5   3   1       78.52       65.68     15.69 o 
   6   3   1       10.63       12.24      2.45 o 
  -8   4   1       77.29       97.43     10.13 o 
  -7   4   1       33.46       39.65      4.00 o 
  -6   4   1       48.46       53.02      4.65 o 
  -5   4   1      219.69      215.65     12.44 o 
  -4   4   1       89.26       82.23      3.98 o 
  -3   4   1      106.41      121.05      4.70 o 
  -2   4   1      323.79      345.53     18.45 o 
  -1   4   1      925.87      883.37     40.50 o 
   0   4   1      416.54      383.43     19.40 o 
   1   4   1      221.33      206.25     11.58 o 
   2   4   1      123.64      104.36      7.70 o 
   3   4   1      151.70      161.07     12.63 o 
   4   4   1       26.17       30.84      2.98 o 
   5   4   1       22.87       22.22      7.08 o 
   6   4   1       15.11       14.66      2.59 o 
  -8   5   1       14.37       16.23      3.83 o 
  -7   5   1       19.25       18.18      2.08 o 
  -6   5   1       13.88       15.75      1.61 o 
  -5   5   1        3.41        3.10      0.90 o 
  -4   5   1      141.96      131.24      5.43 o 
  -3   5   1      741.63      765.71     36.45 o 
  -2   5   1     1228.87     1235.97     57.27 o 
  -1   5   1        7.97       17.41      0.93 o 
   0   5   1      223.55      204.20     10.37 o 
   1   5   1       67.33       85.22      5.74 o 
   2   5   1        1.28        1.55      0.59 o 
   3   5   1      128.38      124.84     10.26 o 
   4   5   1        0.21       -0.57      0.92 o 
   5   5   1       53.77       45.93      8.30 o 
  -8   6   1        0.67        1.90      1.61 o 
  -7   6   1        5.20        4.28      1.48 o 
  -6   6   1       29.09       33.88      3.81 o 
  -5   6   1        1.46        3.46      0.95 o 
  -4   6   1       64.40       67.24      4.22 o 
  -3   6   1        4.29        4.54      0.74 o 
  -2   6   1      117.83      115.88      5.69 o 
  -1   6   1       33.39       30.48      1.73 o 
   0   6   1      767.38      701.67     36.71 o 
   1   6   1      220.79      203.59      9.30 o 
   2   6   1       33.84       33.02      3.51 o 
   3   6   1      139.13      142.78     13.79 o 
   4   6   1        4.91        5.86      1.57 o 
   5   6   1      116.48      105.24     15.69 o 
  -7   7   1       11.69       11.04      2.08 o 
  -6   7   1       14.35       12.89      1.59 o 
  -5   7   1        5.23        2.80      0.93 o 
  -4   7   1       23.21       22.44      1.56 o 
  -3   7   1       19.49       14.65      1.24 o 
  -2   7   1      171.37      170.43      9.26 o 
  -1   7   1      101.21      103.49      5.92 o 
   0   7   1       62.19       55.50      2.92 o 
   1   7   1      228.04      242.69     13.75 o 
   2   7   1      728.17      756.67     46.17 o 
   3   7   1      193.25      186.78     22.15 o 
   4   7   1      186.67      178.39     19.78 o 
  -7   8   1        6.52        5.24      1.79 o 
  -6   8   1       48.77       48.78      4.00 o 
  -5   8   1        0.34       -0.04      0.82 o 
  -4   8   1      149.43      144.14      7.68 o 
  -3   8   1       46.37       51.91      2.18 o 
  -2   8   1       20.45       20.52      1.54 o 
  -1   8   1       12.65       14.84      1.50 o 
   0   8   1       20.38       19.03      1.40 o 
   1   8   1       80.55       77.00      4.20 o 
   2   8   1      110.90      119.57     12.72 o 
   3   8   1        5.52        5.40      1.62 o 
   4   8   1        1.49        0.81      1.76 o 
  -7   9   1        2.20        3.13      1.66 o 
  -6   9   1        2.36        2.39      1.26 o 
  -5   9   1        1.29       -0.04      0.90 o 
  -4   9   1       75.85       72.83      5.12 o 
  -3   9   1        9.20        6.77      1.10 o 
  -2   9   1      159.50      153.10      5.91 o 
  -1   9   1       36.04       34.57      1.92 o 
   0   9   1       68.14       72.12      3.97 o 
   1   9   1       74.34       78.94      5.34 o 
   2   9   1        3.32        1.25      1.33 o 
   3   9   1        0.05       -0.85      1.26 o 
  -6  10   1       35.19       34.78      3.00 o 
  -5  10   1        0.70       -0.28      1.05 o 
  -4  10   1       69.39       72.90      4.15 o 
  -3  10   1       18.80       20.75      1.94 o 
  -2  10   1      116.92      122.82      4.36 o 
  -1  10   1       91.38       93.50      4.75 o 
   0  10   1       47.94       53.42      3.76 o 
   1  10   1      116.63      119.73      6.10 o 
   2  10   1       89.72       99.06     11.41 o 
  -6  11   1       65.30       59.12      4.30 o 
  -5  11   1       52.35       58.33      4.67 o 
  -4  11   1       52.34       43.47      4.09 o 
  -3  11   1      196.67      195.09     11.42 o 
  -2  11   1      160.66      149.98      7.88 o 
  -1  11   1       31.93       27.82      5.48 o 
   0  11   1       10.06        9.39      1.77 o 
   1  11   1      102.96      100.67     23.13 o 
  -5  12   1        0.24        0.02      1.33 o 
  -4  12   1        1.13        0.34      1.22 o 
  -3  12   1        0.76       -0.09      1.15 o 
  -2  12   1        0.52        0.96      1.38 o 
  -1  12   1        1.79        3.25      1.59 o 
   0  12   1       11.83        8.41      2.04 o 
  -3  13   1        0.46        1.48      1.58 o 
  -2  13   1        3.34        2.82      1.75 o 
   2 -14   2       12.82        9.98      2.05 o 
   3 -14   2        9.32        8.18      1.95 o 
   0 -13   2      398.20      421.84     79.84 o 
   1 -13   2       37.24       35.09      3.43 o 
   2 -13   2       77.76       82.99      4.83 o 
   3 -13   2       32.76       31.84      3.08 o 
   4 -13   2       48.93       47.88      4.97 o 
   5 -13   2       12.24       10.11      2.30 o 
  -2 -12   2       15.68       19.51      4.15 o 
  -1 -12   2       49.00       60.21      3.97 o 
   0 -12   2      100.18      108.42      9.66 o 
   1 -12   2        1.08       -0.05      1.02 o 
   2 -12   2        1.67        0.93      1.25 o 
   3 -12   2        0.99       -0.09      0.99 o 
   4 -12   2       54.80       56.42      3.38 o 
   5 -12   2       24.76       24.34      3.26 o 
   6 -12   2       12.41       12.30      2.43 o 
  -3 -11   2        7.69        6.15      2.37 o 
  -2 -11   2       37.82       40.18      3.30 o 
  -1 -11   2        3.79        4.95      1.63 o 
   0 -11   2       57.25       62.51      3.20 o 
   1 -11   2      131.04      143.58      4.16 o 
   2 -11   2        7.70        7.84      1.61 o 
   3 -11   2        2.90        2.81      1.14 o 
   4 -11   2       15.57       17.64      1.89 o 
   5 -11   2        1.76        2.82      1.39 o 
   6 -11   2       25.15       24.86      2.63 o 
  -3 -10   2        0.97       -0.01      1.60 o 
  -2 -10   2       12.40       13.56      2.08 o 
  -1 -10   2        3.30        3.32      1.18 o 
   0 -10   2      125.93      136.65      5.05 o 
   1 -10   2        4.98        4.11      0.98 o 
   2 -10   2      652.96      658.70     48.44 o 
   3 -10   2      493.67      486.45     24.37 o 
   4 -10   2       86.20       84.03      3.33 o 
   5 -10   2        1.76        0.97      1.05 o 
   6 -10   2       13.76       10.75      1.87 o 
   7 -10   2        0.30        0.37      1.54 o 
  -4  -9   2       55.66       56.01      4.44 o 
  -3  -9   2        0.73        0.24      1.38 o 
  -2  -9   2        0.88        1.05      1.10 o 
  -1  -9   2        4.12        5.61      1.00 o 
   0  -9   2       43.30       45.11      2.88 o 
   1  -9   2       28.09       29.97      1.71 o 
   2  -9   2      142.36      150.95      6.91 o 
   3  -9   2      538.86      503.11     25.40 o 
   4  -9   2      564.63      523.06     24.66 o 
   5  -9   2        8.95        5.44      1.32 o 
   6  -9   2        4.51        3.88      1.39 o 
   7  -9   2        4.56        7.94      1.81 o 
  -5  -8   2       12.93       16.42      2.92 o 
  -4  -8   2       64.50       62.00      5.49 o 
  -3  -8   2       14.16       15.33      2.01 o 
  -2  -8   2       26.07       29.92      1.89 o 
  -1  -8   2      111.61      104.33      7.20 o 
   0  -8   2       58.04       61.75      3.58 o 
   1  -8   2        0.01        0.90      0.58 o 
   2  -8   2       22.40       19.09      1.26 o 
   3  -8   2      150.98      152.36      4.75 o 
   4  -8   2       68.18       69.70      4.27 o 
   5  -8   2        0.23       -0.36      0.76 o 
   6  -8   2        3.04        3.71      1.25 o 
   7  -8   2       51.72       57.85      6.71 o 
  -5  -7   2        0.23        0.19      1.55 o 
  -4  -7   2       93.73       87.50      4.85 o 
  -3  -7   2       23.08       23.46      1.73 o 
  -2  -7   2      206.37      216.33     13.03 o 
  -1  -7   2       18.58       24.27      1.27 o 
   0  -7   2      145.56      133.38      7.65 o 
   1  -7   2      223.97      229.72     10.71 o 
   2  -7   2      147.60      140.27      5.03 o 
   3  -7   2      839.13      822.34     27.18 o 
   4  -7   2       76.02       72.85      2.50 o 
   5  -7   2      147.26      130.30      7.38 o 
   6  -7   2       37.73       35.49      2.35 o 
   7  -7   2       21.08       19.68      2.22 o 
  -6  -6   2       17.67       17.77      2.99 o 
  -5  -6   2      153.29      145.85     11.41 o 
  -4  -6   2       23.96       22.71      5.55 o 
  -3  -6   2      500.91      481.68     36.25 o 
  -2  -6   2      116.21      122.34      5.84 o 
  -1  -6   2        2.18        3.14      0.53 o 
   0  -6   2       87.16       83.92      4.03 o 
   1  -6   2      221.42      225.88     11.27 o 
   2  -6   2      237.55      247.89      8.49 o 
   3  -6   2      128.13      110.96      3.44 o 
   4  -6   2       35.62       40.80      1.90 o 
   5  -6   2      114.72      112.47      4.44 o 
   6  -6   2       55.15       50.67      3.51 o 
   7  -6   2        8.23        7.23      1.61 o 
  -6  -5   2       49.59       43.70      3.98 o 
  -5  -5   2      123.29      119.58     11.60 o 
  -4  -5   2       35.58       29.29      2.07 o 
  -3  -5   2       24.57       19.67      1.68 o 
  -2  -5   2      126.05      150.48      8.17 o 
  -1  -5   2     1505.55     1645.04     71.41 o 
   0  -5   2     1029.56     1175.70     53.13 o 
   1  -5   2       57.54       63.30      2.72 o 
   2  -5   2      112.01      100.99      4.39 o 
   3  -5   2      171.36      159.98      3.74 o 
   4  -5   2       34.40       34.20      1.70 o 
   5  -5   2      324.62      301.89     13.27 o 
   6  -5   2       19.76       16.99      1.70 o 
   7  -5   2        4.15        2.55      1.46 o 
  -6  -4   2       31.37       30.56      5.86 o 
  -5  -4   2        3.36        2.60      1.53 o 
  -4  -4   2        0.46        0.24      0.79 o 
  -3  -4   2       42.38       40.00      2.70 o 
  -2  -4   2      216.38      264.83     18.15 o 
  -1  -4   2      394.89      417.72     17.99 o 
   0  -4   2     1491.92     1720.21     91.42 o 
   1  -4   2       24.01       19.79      0.82 o 
   2  -4   2      514.83      505.45     15.85 o 
   3  -4   2      353.95      340.15     10.64 o 
   4  -4   2       68.07       73.45      2.78 o 
   5  -4   2       21.80       21.09      1.55 o 
   6  -4   2        4.02        3.78      1.05 o 
   7  -4   2       20.00       19.72      2.69 o 
  -7  -3   2       37.98       45.37      4.82 o 
  -6  -3   2        0.02        1.93      1.53 o 
  -5  -3   2       15.19       13.18      1.55 o 
  -4  -3   2       30.91       31.83      2.38 o 
  -3  -3   2      149.48      154.42      8.44 o 
  -2  -3   2       82.77       77.78      6.18 o 
  -1  -3   2      601.35      679.64     33.69 o 
   0  -3   2      403.16      471.21     24.03 o 
   1  -3   2     1196.70     1215.76     32.54 o 
   2  -3   2       33.44       33.32      1.19 o 
   3  -3   2       17.88       20.47      1.20 o 
   4  -3   2      227.23      214.84      6.78 o 
   5  -3   2        0.11        0.13      0.74 o 
   6  -3   2       38.26       35.17      2.33 o 
   7  -3   2       87.84       91.27     15.43 o 
  -7  -2   2        0.82       -0.23      1.58 o 
  -6  -2   2        1.11        0.56      1.11 o 
  -5  -2   2       48.91       42.71      3.17 o 
  -4  -2   2       81.67       82.84      6.04 o 
  -3  -2   2      142.14      150.34      9.83 o 
  -2  -2   2     1294.17     1308.07     77.63 o 
  -1  -2   2    23020.48    19924.42   1569.33 o 
   0  -2   2     3723.37     4170.50     87.94 o 
   1  -2   2     3050.49     3309.31     78.72 o 
   2  -2   2        9.35       17.25      0.89 o 
   3  -2   2       43.44       38.62      1.62 o 
   4  -2   2      195.95      192.53     11.61 o 
   5  -2   2       40.66       35.27      2.95 o 
   6  -2   2      141.99      142.96     15.92 o 
   7  -2   2       51.12       43.14     12.15 o 
  -7  -1   2       12.38       10.19      2.81 o 
  -6  -1   2       72.51       64.21      7.60 o 
  -5  -1   2       81.02       66.40      4.20 o 
  -4  -1   2       27.35       29.42      1.80 o 
  -3  -1   2       53.04       59.86      3.48 o 
  -2  -1   2      214.33      221.43     16.07 o 
  -1  -1   2      202.58      222.80     22.32 o 
   0  -1   2      365.33      427.86     10.05 o 
   1  -1   2      279.59      326.68      7.13 o 
   2  -1   2        0.29        1.18      0.33 o 
   3  -1   2      164.74      130.92      6.02 o 
   4  -1   2      102.52       99.88      5.29 o 
   5  -1   2       59.17       57.43      3.85 o 
   6  -1   2       35.50       31.28      5.03 o 
   7  -1   2        4.37        3.08      1.77 o 
  -7   0   2       94.30       92.23     13.05 o 
  -6   0   2       41.18       38.56      2.49 o 
  -5   0   2      101.92       90.78      7.38 o 
  -4   0   2        6.59       10.60      0.79 o 
  -3   0   2     1607.82     1852.67    118.53 o 
  -2   0   2      746.74      748.64     60.65 o 
  -1   0   2        7.96       10.88      0.84 o 
   0   0   2     1266.86     1242.08     53.35 o 
   1   0   2     1560.82     1726.46     53.05 o 
   2   0   2      418.09      408.39     20.26 o 
   3   0   2        5.64        4.55      0.58 o 
   4   0   2      161.69      161.30     12.47 o 
   5   0   2       21.27       18.14      1.83 o 
   6   0   2       19.38       18.58      3.72 o 
   7   0   2        2.78        3.10      1.82 o 
  -8   1   2        0.20        0.85      3.05 o 
  -7   1   2       27.42       18.09      2.90 o 
  -6   1   2       23.96       20.37      2.11 o 
  -5   1   2      279.50      260.26     19.60 o 
  -4   1   2       30.97       29.18      1.60 o 
  -3   1   2      170.34      182.73     13.53 o 
  -2   1   2       49.64       55.28      3.84 o 
  -1   1   2     8201.21     7033.55    464.82 o 
   0   1   2     5868.62     4952.16    242.31 o 
   1   1   2     1058.23     1046.55     40.72 o 
   2   1   2     1107.22     1075.79     69.11 o 
   3   1   2      767.72      806.84     47.92 o 
   4   1   2       43.27       43.37      3.89 o 
   5   1   2       32.04       29.48      3.31 o 
   6   1   2        0.03       -0.64      1.23 o 
  -8   2   2        9.30       10.39      2.17 o 
  -7   2   2       20.21       19.48      4.19 o 
  -6   2   2        4.15        4.70      1.12 o 
  -5   2   2      267.02      277.97     20.85 o 
  -4   2   2      149.75      164.96     10.66 o 
  -3   2   2        2.72        2.95      0.52 o 
  -2   2   2      143.46      131.96      9.20 o 
  -1   2   2     1482.85     1537.96    143.35 o 
   0   2   2       92.88       89.97      4.72 o 
   1   2   2       12.58       17.64      1.17 o 
   2   2   2      100.13       83.99      5.80 o 
   3   2   2      442.51      387.30     25.47 o 
   4   2   2       21.44       26.03      2.31 o 
   5   2   2       29.84       28.12      2.20 o 
   6   2   2        0.98        0.16      1.41 o 
  -8   3   2        0.29       -0.01      1.48 o 
  -7   3   2        2.14        0.42      1.24 o 
  -6   3   2        2.11        0.75      0.82 o 
  -5   3   2      269.52      268.19     14.55 o 
  -4   3   2        1.00        1.93      0.54 o 
  -3   3   2     1588.73     1706.83    158.26 o 
  -2   3   2      265.05      231.15     17.33 o 
  -1   3   2        1.16        0.38      0.26 o 
   0   3   2      229.36      238.79     11.49 o 
   1   3   2       29.08       21.72      1.13 o 
   2   3   2       17.04       18.77      1.39 o 
   3   3   2       56.27       50.43      2.78 o 
   4   3   2       22.05       21.04      1.99 o 
   5   3   2        8.70        7.64      1.84 o 
   6   3   2        3.45        4.21      1.76 o 
  -8   4   2       12.01       11.14      2.17 o 
  -7   4   2        2.21        5.48      1.48 o 
  -6   4   2        2.25        1.26      0.96 o 
  -5   4   2      310.61      315.21     24.15 o 
  -4   4   2        4.04        1.52      0.58 o 
  -3   4   2      419.10      404.77     24.37 o 
  -2   4   2       54.80       53.33      2.14 o 
  -1   4   2      320.02      294.80     13.82 o 
   0   4   2      184.66      181.63     12.26 o 
   1   4   2      198.34      211.54      9.03 o 
   2   4   2      451.50      416.25     34.94 o 
   3   4   2      325.05      309.43     20.36 o 
   4   4   2        9.62        9.13      1.18 o 
   5   4   2        1.16        0.33      1.29 o 
  -8   5   2        0.05        0.63      1.52 o 
  -7   5   2       52.69       44.99      5.99 o 
  -6   5   2      763.75      775.24     55.50 o 
  -5   5   2      903.20      890.51     68.74 o 
  -4   5   2       28.08       25.58      1.66 o 
  -3   5   2      281.13      258.75     14.83 o 
  -2   5   2        0.03        0.64      0.43 o 
  -1   5   2        4.30        1.15      0.43 o 
   0   5   2      278.58      313.56     19.54 o 
   1   5   2      415.66      434.18     22.63 o 
   2   5   2      128.63      128.80      9.14 o 
   3   5   2       26.63       23.46      1.71 o 
   4   5   2       17.82       16.53      2.03 o 
   5   5   2        1.52        0.75      1.38 o 
  -8   6   2        0.83       -0.70      1.67 o 
  -7   6   2       66.23       63.85      8.39 o 
  -6   6   2      102.27      111.43      6.71 o 
  -5   6   2      206.50      195.99     14.74 o 
  -4   6   2      222.51      221.09     13.74 o 
  -3   6   2        9.00       15.48      1.16 o 
  -2   6   2      129.55      101.95      5.60 o 
  -1   6   2       29.83       22.74      1.17 o 
   0   6   2       39.12       39.89      2.41 o 
   1   6   2      137.07      139.72      6.27 o 
   2   6   2      156.73      153.22     10.65 o 
   3   6   2      156.46      155.09     10.93 o 
   4   6   2       15.88       12.99      1.98 o 
   5   6   2        4.20        2.55      1.73 o 
  -7   7   2       20.15       26.54      2.72 o 
  -6   7   2        1.22       -0.48      0.85 o 
  -5   7   2        0.52        0.48      0.73 o 
  -4   7   2       62.44       58.94      4.73 o 
  -3   7   2      302.18      314.21     17.83 o 
  -2   7   2       38.97       38.93      1.75 o 
  -1   7   2      458.33      429.94     16.31 o 
   0   7   2       86.70       87.42      4.96 o 
   1   7   2       95.83       84.78      5.56 o 
   2   7   2      177.69      176.00     10.98 o 
   3   7   2      276.92      273.53     35.64 o 
   4   7   2       93.78       97.82     15.26 o 
  -7   8   2       35.32       32.84      6.39 o 
  -6   8   2       49.24       54.01      4.28 o 
  -5   8   2       66.14       59.43      2.81 o 
  -4   8   2        3.65        4.08      0.99 o 
  -3   8   2      173.88      157.03      9.77 o 
  -2   8   2      450.64      422.04     18.78 o 
  -1   8   2      213.01      208.32      9.73 o 
   0   8   2       21.54       21.96      1.68 o 
   1   8   2        0.14       -0.15      1.04 o 
   2   8   2       13.57       12.75      1.58 o 
   3   8   2        5.77        5.31      1.63 o 
  -7   9   2       17.49       12.05      2.93 o 
  -6   9   2       50.02       44.53      6.14 o 
  -5   9   2       20.36       16.68      1.75 o 
  -4   9   2        2.09        2.62      0.94 o 
  -3   9   2      127.05      109.82      5.57 o 
  -2   9   2      801.19      772.56     31.18 o 
  -1   9   2      192.04      179.49      7.45 o 
   0   9   2       46.24       47.95      3.05 o 
   1   9   2        0.01       -0.18      1.19 o 
   2   9   2       29.11       26.52      3.85 o 
   3   9   2        2.28        3.07      2.30 o 
  -6  10   2        5.44        5.59      1.59 o 
  -5  10   2       20.94       18.42      2.06 o 
  -4  10   2        1.52        1.52      0.93 o 
  -3  10   2       63.13       56.47      2.85 o 
  -2  10   2       25.62       21.79      1.72 o 
  -1  10   2        2.70        2.90      1.14 o 
   0  10   2        0.16        0.41      1.05 o 
   1  10   2        4.87        5.81      1.49 o 
   2  10   2        2.21        3.30      2.43 o 
  -6  11   2       63.31       62.09      8.70 o 
  -5  11   2       12.50       12.11      2.72 o 
  -4  11   2       29.17       26.61      2.35 o 
  -3  11   2       41.65       38.32      2.67 o 
  -2  11   2       59.21       59.19      4.12 o 
  -1  11   2       34.05       29.84      2.72 o 
   0  11   2        0.02       -0.28      1.23 o 
   1  11   2        3.61        2.08      2.32 o 
  -5  12   2       62.35       61.97      7.01 o 
  -4  12   2       11.45        9.84      1.79 o 
  -3  12   2        4.42        2.84      1.39 o 
  -2  12   2       11.31       11.00      2.02 o 
  -1  12   2       38.38       44.54      4.96 o 
   1 -14   3        8.97        7.48      2.73 o 
   2 -14   3        2.67        2.90      1.57 o 
   3 -14   3       10.14       10.76      2.06 o 
  -1 -13   3        2.36        1.58      1.69 o 
   0 -13   3        0.90        0.85      1.51 o 
   1 -13   3        4.66        6.54      1.73 o 
   2 -13   3        1.38        0.52      1.35 o 
   3 -13   3        8.22       10.84      1.91 o 
   4 -13   3       29.64       34.40      2.86 o 
   5 -13   3       28.38       27.75      5.04 o 
  -2 -12   3        1.49        2.52      1.93 o 
  -1 -12   3        5.98        6.34      1.88 o 
   0 -12   3       31.41       41.50      2.85 o 
   1 -12   3       19.91       21.41      1.96 o 
   2 -12   3       32.16       29.06      2.55 o 
   3 -12   3        0.32        2.20      1.17 o 
   4 -12   3      125.69      122.82      5.36 o 
   5 -12   3       15.68       13.02      2.05 o 
   6 -12   3        2.36        2.03      1.98 o 
  -3 -11   3       62.79       71.71      6.65 o 
  -2 -11   3        2.34        1.36      1.43 o 
  -1 -11   3        7.75        6.96      1.47 o 
   0 -11   3       51.15       56.89      3.89 o 
   1 -11   3       47.00       50.48      4.14 o 
   2 -11   3        2.35        1.78      0.93 o 
   3 -11   3       71.33       70.00      4.30 o 
   4 -11   3       46.44       39.54      2.53 o 
   5 -11   3       11.76       16.12      2.92 o 
   6 -11   3       16.74       21.96      2.45 o 
  -4 -10   3       65.63       72.33      4.97 o 
  -3 -10   3       31.56       43.55      7.26 o 
  -2 -10   3        0.69        0.19      1.20 o 
  -1 -10   3       48.06       50.57      3.26 o 
   0 -10   3      289.91      313.48     18.48 o 
   1 -10   3        9.14        8.30      1.17 o 
   2 -10   3      332.81      349.95     18.34 o 
   3 -10   3       34.63       40.38      2.84 o 
   4 -10   3        0.02        0.18      0.81 o 
   5 -10   3        7.33        6.44      1.39 o 
   6 -10   3        0.06       -0.68      1.16 o 
  -4  -9   3       21.37       27.07      3.22 o 
  -3  -9   3       10.43       10.25      2.17 o 
  -2  -9   3        5.02        3.26      1.03 o 
  -1  -9   3       46.95       47.25      3.07 o 
   0  -9   3      653.78      683.01     44.31 o 
   1  -9   3       88.15      100.16      6.49 o 
   2  -9   3       12.55       13.25      1.28 o 
   3  -9   3       56.51       53.74      2.59 o 
   4  -9   3       50.35       49.24      3.04 o 
   5  -9   3      155.15      149.50      6.08 o 
   6  -9   3        0.03        0.42      1.16 o 
   7  -9   3       23.54       21.68      3.40 o 
  -5  -8   3        7.69        8.61      2.31 o 
  -4  -8   3      102.86       99.91      6.04 o 
  -3  -8   3      179.35      168.49     10.48 o 
  -2  -8   3        4.45        4.59      1.00 o 
  -1  -8   3      161.64      175.97     12.39 o 
   0  -8   3      108.46      118.31      8.03 o 
   1  -8   3       59.63       73.13      4.69 o 
   2  -8   3       29.41       26.66      1.54 o 
   3  -8   3      194.35      180.98      5.59 o 
   4  -8   3       38.43       33.90      1.92 o 
   5  -8   3      129.91      123.05      5.04 o 
   6  -8   3        6.82        8.14      1.63 o 
   7  -8   3       12.30       11.66      1.93 o 
  -5  -7   3       17.66       12.23      2.46 o 
  -4  -7   3       90.77       89.33      4.74 o 
  -3  -7   3        0.83        0.23      0.75 o 
  -2  -7   3       40.15       44.42      2.66 o 
  -1  -7   3       46.39       41.20      3.65 o 
   0  -7   3      338.75      321.68     20.85 o 
   1  -7   3       36.06       32.50      1.35 o 
   2  -7   3      152.06      150.49      6.96 o 
   3  -7   3       53.21       53.95      2.02 o 
   4  -7   3        0.11       -0.39      0.67 o 
   5  -7   3       77.82       73.78      4.33 o 
   6  -7   3        0.18       -0.47      0.86 o 
   7  -7   3       40.03       42.54      7.51 o 
  -6  -6   3        1.63        1.51      1.72 o 
  -5  -6   3        3.22        5.24      1.88 o 
  -4  -6   3       18.09       17.58      2.15 o 
  -3  -6   3      174.34      176.26     11.17 o 
  -2  -6   3      159.36      168.11      9.50 o 
  -1  -6   3        0.25        0.67      0.37 o 
   0  -6   3      715.31      822.13     42.08 o 
   1  -6   3      776.57      846.80     41.76 o 
   2  -6   3      574.41      624.27     18.20 o 
   3  -6   3       82.89       93.56      3.00 o 
   4  -6   3      909.46      860.80     18.47 o 
   5  -6   3      446.68      429.99     21.87 o 
   6  -6   3        0.56        2.36      0.96 o 
   7  -6   3       10.07        7.96      1.63 o 
  -6  -5   3        2.41        0.58      1.51 o 
  -5  -5   3       13.39       13.30      2.93 o 
  -4  -5   3      163.21      142.63      4.11 o 
  -3  -5   3       54.27       56.85      3.90 o 
  -2  -5   3       21.60       32.25      1.42 o 
  -1  -5   3      833.34      874.64     41.76 o 
   0  -5   3     1404.07     1692.25     94.72 o 
   1  -5   3        0.02        0.65      0.38 o 
   2  -5   3       92.41      100.01      2.68 o 
   3  -5   3       87.12       80.40      3.00 o 
   4  -5   3       81.24       72.35      2.74 o 
   5  -5   3        1.89        0.49      0.81 o 
   6  -5   3        0.26        0.52      0.83 o 
   7  -5   3        0.32        0.18      1.41 o 
  -6  -4   3        0.31        0.44      1.42 o 
  -5  -4   3       45.13       36.26      2.37 o 
  -4  -4   3      587.22      544.33     15.22 o 
  -3  -4   3       10.87       12.17      1.36 o 
  -2  -4   3     1525.04     1684.02    162.42 o 
  -1  -4   3      802.56     1037.33     44.90 o 
   0  -4   3      414.64      426.50     27.56 o 
   1  -4   3      535.74      555.85     26.57 o 
   2  -4   3      429.99      489.25     14.11 o 
   3  -4   3      426.96      430.20     12.74 o 
   4  -4   3       12.36        9.80      1.04 o 
   5  -4   3      169.27      163.17      7.09 o 
   6  -4   3        1.83        0.78      0.88 o 
   7  -4   3        0.24       -0.17      1.37 o 
  -7  -3   3        0.12       -0.10      1.58 o 
  -6  -3   3        7.99        7.28      1.58 o 
  -5  -3   3       73.35       69.95      3.49 o 
  -4  -3   3      420.61      391.73     22.10 o 
  -3  -3   3      184.93      198.84     16.17 o 
  -2  -3   3       99.67       92.37      8.03 o 
  -1  -3   3     1467.82     1785.49    121.14 o 
   0  -3   3       34.19       44.02      2.56 o 
   1  -3   3      193.45      182.86      4.52 o 
   2  -3   3       51.28       60.36      2.31 o 
   3  -3   3       15.33       15.93      0.99 o 
   4  -3   3     1294.45     1197.65     58.32 o 
   5  -3   3      703.54      686.97     42.85 o 
   6  -3   3       39.34       35.25      2.20 o 
   7  -3   3       12.41       10.28      3.17 o 
  -7  -2   3       15.65       15.87      2.66 o 
  -6  -2   3        0.14        0.42      0.98 o 
  -5  -2   3      100.10       92.56      5.17 o 
  -4  -2   3      393.99      414.53     33.43 o 
  -3  -2   3       16.04       21.55      1.69 o 
  -2  -2   3      856.89      821.38     92.78 o 
  -1  -2   3     1772.99     2089.53    117.01 o 
   0  -2   3       86.37       95.77      3.04 o 
   1  -2   3      672.36      705.30     13.88 o 
   2  -2   3      445.37      523.22     12.59 o 
   3  -2   3      113.13      107.79      3.38 o 
   4  -2   3      692.44      680.19     34.74 o 
   5  -2   3      167.70      165.43     10.62 o 
   6  -2   3      142.20      153.40     18.41 o 
   7  -2   3       12.14        3.78      2.81 o 
  -7  -1   3        0.27        1.44      1.45 o 
  -6  -1   3      135.60      127.04      5.23 o 
  -5  -1   3      169.74      158.37      8.66 o 
  -4  -1   3      160.42      179.59     12.33 o 
  -3  -1   3        2.21       10.29      1.17 o 
  -2  -1   3       12.35       10.50      1.02 o 
  -1  -1   3        3.13        3.12      0.26 o 
   0  -1   3        5.85       12.75      0.77 o 
   1  -1   3      243.08      230.90      4.36 o 
   2  -1   3      108.51      152.72      5.16 o 
   3  -1   3      745.59      690.92     35.11 o 
   4  -1   3      160.00      162.81     10.27 o 
   5  -1   3        0.14       -0.58      0.70 o 
   6  -1   3       77.17       84.83      8.56 o 
   7  -1   3       13.64        6.71      3.42 o 
  -7   0   3       20.23       19.96      2.35 o 
  -6   0   3       10.24       12.02      1.53 o 
  -5   0   3      263.90      251.12     15.80 o 
  -4   0   3      404.56      370.12     28.45 o 
  -3   0   3      247.24      245.58     18.86 o 
  -2   0   3       42.65       48.68      3.46 o 
  -1   0   3      416.37      442.74     26.27 o 
   0   0   3      844.48      918.48     52.75 o 
   1   0   3        0.37        0.76      0.24 o 
   2   0   3      364.96      367.37     23.87 o 
   3   0   3       83.13      109.24      6.84 o 
   4   0   3      273.65      256.05     18.63 o 
   5   0   3      150.08      150.78     14.45 o 
   6   0   3       21.43       18.37      4.04 o 
  -8   1   3       31.49       37.20      4.25 o 
  -7   1   3        6.39        8.24      1.73 o 
  -6   1   3        9.05       10.84      1.51 o 
  -5   1   3        1.79        0.85      0.71 o 
  -4   1   3        8.68        8.74      0.96 o 
  -3   1   3      312.75      323.98     17.91 o 
  -2   1   3      199.09      209.24     16.76 o 
  -1   1   3     7926.81     6736.26    430.57 o 
   0   1   3     5872.44     5539.77    293.65 o 
   1   1   3      204.97      254.04      5.24 o 
   2   1   3       46.38       54.66      3.34 o 
   3   1   3       14.24       21.55      1.50 o 
   4   1   3      230.06      237.81     15.34 o 
   5   1   3        0.30        0.68      0.79 o 
   6   1   3       21.06       11.60      3.66 o 
  -8   2   3       20.52       24.35      2.83 o 
  -7   2   3       11.80        7.78      2.11 o 
  -6   2   3       74.14       87.07      4.58 o 
  -5   2   3       15.43       13.41      2.02 o 
  -4   2   3        2.56        4.80      0.67 o 
  -3   2   3      177.79      190.79     12.53 o 
  -2   2   3      287.49      329.90     23.58 o 
  -1   2   3      984.59      977.63     58.52 o 
   0   2   3      392.12      319.89     19.71 o 
   1   2   3       83.96       89.03      5.63 o 
   2   2   3      413.76      413.21     31.31 o 
   3   2   3       17.43       13.84      1.07 o 
   4   2   3      263.71      250.18     16.01 o 
   5   2   3        7.39        5.76      1.10 o 
   6   2   3        1.53        1.46      2.56 o 
  -8   3   3        1.06        0.30      1.45 o 
  -7   3   3       59.01       57.64     10.81 o 
  -6   3   3       24.46       24.31      2.27 o 
  -5   3   3       40.72       44.44      3.09 o 
  -4   3   3      511.70      498.62     45.08 o 
  -3   3   3      262.54      271.07     27.35 o 
  -2   3   3       34.49       56.54      5.17 o 
  -1   3   3      430.15      533.02     43.94 o 
   0   3   3      573.05      570.06     43.97 o 
   1   3   3        0.02        0.77      0.58 o 
   2   3   3      386.59      394.95     27.15 o 
   3   3   3        0.10        0.11      0.58 o 
   4   3   3      390.61      369.79     25.30 o 
   5   3   3      149.62      148.52     16.43 o 
   6   3   3        0.70        1.95      2.93 o 
  -8   4   3        0.03        0.56      1.40 o 
  -7   4   3       14.42       14.66      3.40 o 
  -6   4   3       53.11       53.57      5.85 o 
  -5   4   3      260.85      256.87     20.69 o 
  -4   4   3      135.70      131.59     11.31 o 
  -3   4   3        0.12        0.44      0.40 o 
  -2   4   3      190.89      234.20     17.71 o 
  -1   4   3      307.96      253.30     18.82 o 
   0   4   3      624.97      514.99     35.10 o 
   1   4   3       55.48       43.31      5.03 o 
   2   4   3        0.68        0.15      0.54 o 
   3   4   3       58.86       58.37      3.26 o 
   4   4   3      379.70      377.93     25.71 o 
   5   4   3       22.66       11.96      3.78 o 
  -8   5   3       21.85       20.04      5.35 o 
  -7   5   3        0.11        0.82      1.12 o 
  -6   5   3       45.37       48.06      5.33 o 
  -5   5   3      227.46      219.89     18.36 o 
  -4   5   3      195.22      188.96     15.35 o 
  -3   5   3      103.25      101.46      7.97 o 
  -2   5   3       93.97       98.98      4.78 o 
  -1   5   3      199.35      186.38     13.10 o 
   0   5   3      253.01      251.91     19.01 o 
   1   5   3      170.48      160.58      9.38 o 
   2   5   3       20.75       23.88      2.32 o 
   3   5   3      431.36      430.95     26.77 o 
   4   5   3      288.26      291.42     53.05 o 
   5   5   3        1.09       -0.12      2.44 o 
  -7   6   3       10.68        7.01      1.60 o 
  -6   6   3        5.84        5.83      1.21 o 
  -5   6   3       52.55       49.11      4.33 o 
  -4   6   3      111.69      109.52      8.24 o 
  -3   6   3        7.29       12.46      1.02 o 
  -2   6   3        0.93        0.42      0.50 o 
  -1   6   3      110.58       86.13      5.31 o 
   0   6   3      222.11      210.02     10.03 o 
   1   6   3       64.30       61.10      4.62 o 
   2   6   3        0.41       -0.43      0.93 o 
   3   6   3       15.03       15.25      2.05 o 
   4   6   3        1.86        1.40      1.96 o 
  -7   7   3       11.71        8.88      1.78 o 
  -6   7   3       53.27       54.43      4.86 o 
  -5   7   3       27.96       24.80      2.02 o 
  -4   7   3        0.14       -0.46      0.62 o 
  -3   7   3      446.05      385.81     27.04 o 
  -2   7   3      133.58      109.20      6.84 o 
  -1   7   3      285.68      277.56     15.36 o 
   0   7   3      665.35      609.19     31.33 o 
   1   7   3       46.82       40.40      2.38 o 
   2   7   3        0.16        0.27      0.84 o 
   3   7   3        0.10       -0.40      1.51 o 
   4   7   3        1.40        1.64      2.69 o 
  -7   8   3       29.62       35.76      4.48 o 
  -6   8   3        0.42        0.36      0.94 o 
  -5   8   3       57.17       54.70      4.86 o 
  -4   8   3        9.75        6.41      1.04 o 
  -3   8   3        0.18       -0.04      0.66 o 
  -2   8   3       93.81       89.38      5.35 o 
  -1   8   3      111.04       96.46      4.03 o 
   0   8   3      325.30      316.86     18.57 o 
   1   8   3      194.70      185.79     12.97 o 
   2   8   3       95.97      102.30      7.22 o 
   3   8   3       22.78       16.73      7.02 o 
  -7   9   3        9.38        5.49      3.78 o 
  -6   9   3       10.30       20.01      2.87 o 
  -5   9   3       20.91       16.62      2.28 o 
  -4   9   3       61.30       58.11      5.69 o 
  -3   9   3       38.41       35.79      2.10 o 
  -2   9   3       25.90       20.81      1.49 o 
  -1   9   3        7.28        8.02      1.22 o 
   0   9   3      176.66      174.64     12.65 o 
   1   9   3      171.08      159.80     10.39 o 
   2   9   3        0.49        1.44      2.26 o 
  -6  10   3       15.59       18.07      2.90 o 
  -5  10   3       30.76       33.98      3.48 o 
  -4  10   3       12.57       13.38      2.09 o 
  -3  10   3        1.75        1.56      1.33 o 
  -2  10   3        3.15        2.17      1.48 o 
  -1  10   3       66.55       66.49      4.07 o 
   0  10   3       77.61       74.27      4.14 o 
   1  10   3       17.86       13.45      3.20 o 
  -5  11   3       70.02       80.78      5.15 o 
  -4  11   3       23.69       23.56      3.10 o 
  -3  11   3        9.76        8.38      2.23 o 
  -2  11   3        5.56        5.19      2.46 o 
  -1  11   3       53.44       56.33      5.28 o 
   0  11   3       30.54       35.77      8.97 o 
  -4  12   3       76.86       86.25      6.40 o 
  -3  12   3      109.08      113.89      7.45 o 
  -2  12   3       17.34       20.02      3.82 o 
   1 -14   4       67.75       74.20      8.44 o 
   2 -14   4       58.43       74.24      4.44 o 
   3 -14   4       23.89       22.23      2.45 o 
  -1 -13   4       29.79       32.27      3.01 o 
   0 -13   4       98.84      124.00      8.37 o 
   1 -13   4       85.38       99.68      4.93 o 
   2 -13   4        3.55        3.33      1.30 o 
   3 -13   4        3.59        3.74      1.47 o 
   4 -13   4        0.66        1.15      1.29 o 
   5 -13   4       44.20       43.39      3.27 o 
  -2 -12   4        0.36       -0.20      1.58 o 
  -1 -12   4       38.61       40.23      5.16 o 
   0 -12   4        4.32        3.54      1.33 o 
   1 -12   4      212.68      221.68     15.05 o 
   2 -12   4      268.60      283.58     12.82 o 
   3 -12   4       73.26       66.31      5.82 o 
   4 -12   4        0.86        1.48      1.18 o 
   5 -12   4       13.34       10.51      1.81 o 
  -3 -11   4       25.97       44.51      3.87 o 
  -2 -11   4        6.85        9.33      2.19 o 
  -1 -11   4        6.87        5.41      1.30 o 
   0 -11   4        0.19       -0.76      0.80 o 
   1 -11   4       51.08       54.32      3.69 o 
   2 -11   4      155.67      155.95      8.28 o 
   3 -11   4      126.37      117.55      6.84 o 
   4 -11   4        1.14        0.56      0.92 o 
   5 -11   4       22.25       22.88      2.78 o 
   6 -11   4        2.74        2.00      1.69 o 
  -4 -10   4       29.70       39.63      3.97 o 
  -3 -10   4      141.35      169.77      6.33 o 
  -2 -10   4       18.82       19.44      2.11 o 
  -1 -10   4        0.01        0.36      0.84 o 
   0 -10   4        2.75        1.66      0.82 o 
   1 -10   4       32.06       33.34      2.39 o 
   2 -10   4        2.16        2.32      0.86 o 
   3 -10   4       25.74       24.91      2.81 o 
   4 -10   4       13.29       12.00      1.39 o 
   5 -10   4       47.53       44.82      4.14 o 
   6 -10   4       68.98       70.62      6.68 o 
  -4  -9   4       11.57       14.89      2.43 o 
  -3  -9   4      127.73      134.28      9.97 o 
  -2  -9   4        4.82        5.98      1.14 o 
  -1  -9   4       52.99       61.33      5.27 o 
   0  -9   4       45.57       49.69      3.46 o 
   1  -9   4      305.47      294.46     18.81 o 
   2  -9   4      667.33      691.02     30.68 o 
   3  -9   4       48.00       49.55      2.44 o 
   4  -9   4      298.37      263.10      8.73 o 
   5  -9   4      186.77      164.81      5.28 o 
   6  -9   4        1.89        1.59      1.13 o 
   7  -9   4       21.79       22.67      3.19 o 
  -5  -8   4       46.97       53.61      3.95 o 
  -4  -8   4       24.43       29.72      3.02 o 
  -3  -8   4       69.24       69.16      2.98 o 
  -2  -8   4        0.84        0.33      0.71 o 
  -1  -8   4       30.43       36.73      2.56 o 
   0  -8   4      106.96      115.82      7.82 o 
   1  -8   4      995.10     1082.87     66.67 o 
   2  -8   4      552.16      549.15     24.71 o 
   3  -8   4        8.96        8.02      1.13 o 
   4  -8   4      212.26      201.49      7.57 o 
   5  -8   4      123.05      111.33      4.76 o 
   6  -8   4        0.70       -0.49      0.93 o 
   7  -8   4        0.75        0.39      1.64 o 
  -5  -7   4       16.55       18.07      2.48 o 
  -4  -7   4        1.11        0.46      0.97 o 
  -3  -7   4       20.52       18.54      1.66 o 
  -2  -7   4       67.83       85.58      6.08 o 
  -1  -7   4      128.18      135.21      6.49 o 
   0  -7   4      132.50      138.08     10.34 o 
   1  -7   4      621.33      637.73     30.68 o 
   2  -7   4       57.53       52.78      1.75 o 
   3  -7   4       27.28       26.56      1.44 o 
   4  -7   4       33.10       32.46      1.72 o 
   5  -7   4        1.97        1.53      0.82 o 
   6  -7   4        7.91        6.01      1.21 o 
   7  -7   4       51.66       48.40      9.14 o 
  -6  -6   4       29.77       32.40      3.28 o 
  -5  -6   4       10.09       12.32      1.88 o 
  -4  -6   4       42.94       43.90      2.38 o 
  -3  -6   4       71.27       71.54      5.36 o 
  -2  -6   4        0.57        1.93      0.54 o 
  -1  -6   4      168.23      219.61      9.85 o 
   0  -6   4      103.29      127.37      7.29 o 
   1  -6   4      359.47      350.74     14.10 o 
   2  -6   4       59.20       64.06      2.73 o 
   3  -6   4      387.71      362.13     10.52 o 
   4  -6   4       59.42       58.38      2.00 o 
   5  -6   4       28.45       26.58      1.63 o 
   6  -6   4       23.16       23.32      2.09 o 
   7  -6   4       74.68       74.98     23.44 o 
  -6  -5   4        0.18        0.30      1.40 o 
  -5  -5   4        6.39        5.54      1.27 o 
  -4  -5   4      173.04      161.72      7.10 o 
  -3  -5   4      692.76      748.03     57.94 o 
  -2  -5   4      295.07      338.77     29.31 o 
  -1  -5   4        0.23        0.27      0.35 o 
   0  -5   4      767.99      835.60     46.55 o 
   1  -5   4       32.78       39.38      2.61 o 
   2  -5   4       55.76       69.45      2.89 o 
   3  -5   4       45.38       38.23      1.84 o 
   4  -5   4       52.30       50.69      2.35 o 
   5  -5   4      171.53      164.11      9.51 o 
   6  -5   4       44.48       52.77      4.40 o 
   7  -5   4       19.53       21.39      5.07 o 
  -7  -4   4        2.30        0.73      3.05 o 
  -6  -4   4       12.49       13.14      1.88 o 
  -5  -4   4        9.77       10.22      1.37 o 
  -4  -4   4      128.41      133.64      6.89 o 
  -3  -4   4     1809.40     1925.11    143.16 o 
  -2  -4   4     4450.50     5054.63    691.17 o 
  -1  -4   4     1545.30     1961.83    136.03 o 
   0  -4   4     1040.13     1045.23     58.07 o 
   1  -4   4      144.17      139.03      6.24 o 
   2  -4   4      379.33      422.91     14.34 o 
   3  -4   4       29.79       32.95      1.68 o 
   4  -4   4      299.66      282.22      9.16 o 
   5  -4   4      537.26      530.30     23.85 o 
   6  -4   4       52.47       53.22      3.35 o 
   7  -4   4        2.47        0.73      2.56 o 
  -7  -3   4        7.29       10.99      4.03 o 
  -6  -3   4        0.98        0.24      0.96 o 
  -5  -3   4        0.17       -0.20      0.75 o 
  -4  -3   4       74.23       61.60      3.35 o 
  -3  -3   4       90.38      112.24     10.11 o 
  -2  -3   4      101.79      117.79     23.85 o 
  -1  -3   4     1006.19     1176.21     76.79 o 
   0  -3   4        9.55       15.70      1.16 o 
   1  -3   4      323.23      294.01      8.27 o 
   2  -3   4       54.95       40.78      1.63 o 
   3  -3   4      111.04      112.05      3.81 o 
   4  -3   4      456.12      451.46     14.66 o 
   5  -3   4      689.04      678.12     33.33 o 
   6  -3   4       16.27       18.77      2.22 o 
   7  -3   4        2.53        0.73      2.56 o 
  -7  -2   4       18.44       25.57      3.73 o 
  -6  -2   4        2.90        1.07      0.97 o 
  -5  -2   4        1.30        0.68      0.80 o 
  -4  -2   4      297.75      335.84     23.99 o 
  -3  -2   4      468.89      427.19     53.45 o 
  -2  -2   4       50.08       35.00      2.26 o 
  -1  -2   4      109.27      117.66      6.35 o 
   0  -2   4     1436.55     1528.48     37.85 o 
   1  -2   4       63.97       59.59      1.44 o 
   2  -2   4        4.33        6.49      0.81 o 
   3  -2   4      303.28      310.20      8.60 o 
   4  -2   4      109.64      105.03      2.90 o 
   5  -2   4      107.50      107.35      7.80 o 
   6  -2   4        1.21        2.75      1.42 o 
   7  -2   4       35.52       24.78      5.25 o 
  -7  -1   4        1.32        0.66      1.16 o 
  -6  -1   4       34.92       35.63      2.47 o 
  -5  -1   4       53.77       55.09      2.27 o 
  -4  -1   4       70.55       72.59      5.04 o 
  -3  -1   4       84.39       78.77      6.15 o 
  -2  -1   4      258.96      278.91     23.25 o 
  -1  -1   4      717.72      792.75     40.53 o 
   0  -1   4      771.34      857.54     33.69 o 
   1  -1   4     1625.65     1727.22     59.99 o 
   2  -1   4      383.27      482.64      7.68 o 
   3  -1   4      114.32      101.82      5.49 o 
   4  -1   4       16.18       18.80      2.01 o 
   5  -1   4       42.55       45.69      4.42 o 
   6  -1   4        1.25       -0.07      1.07 o 
  -7   0   4       13.95       15.46      2.25 o 
  -6   0   4      172.17      161.14      9.00 o 
  -5   0   4      161.41      151.16      8.66 o 
  -4   0   4       71.21       59.93      3.03 o 
  -3   0   4       28.60       30.49      2.04 o 
  -2   0   4       62.96       79.03      5.18 o 
  -1   0   4        8.14        9.21      0.68 o 
   0   0   4      940.45      964.93     55.49 o 
   1   0   4      864.92      937.20     24.82 o 
   2   0   4      291.58      271.05     12.68 o 
   3   0   4      153.40      165.14     10.18 o 
   4   0   4       11.42       10.24      1.54 o 
   5   0   4       20.65       20.86      2.95 o 
   6   0   4        0.44        0.46      1.25 o 
  -8   1   4        0.22        0.43      2.16 o 
  -7   1   4       28.94       24.27      2.22 o 
  -6   1   4      202.87      202.64     16.63 o 
  -5   1   4        0.78        0.30      0.85 o 
  -4   1   4     1495.51     1883.32    108.20 o 
  -3   1   4      648.96      752.47     55.53 o 
  -2   1   4        2.30        5.25      0.60 o 
  -1   1   4        0.45        0.31      0.37 o 
   0   1   4     1676.59     1491.77    103.34 o 
   1   1   4      441.03      493.98     19.10 o 
   2   1   4        7.03        5.83      0.85 o 
   3   1   4       52.86       44.03      3.73 o 
   4   1   4       21.39       19.29      3.01 o 
   5   1   4       23.53       22.67      2.09 o 
   6   1   4       24.30       19.53      4.64 o 
  -8   2   4        4.89        5.54      2.72 o 
  -7   2   4        1.38        1.79      1.40 o 
  -6   2   4       49.03       51.00      2.97 o 
  -5   2   4        0.05        0.32      0.83 o 
  -4   2   4      460.24      573.30     42.46 o 
  -3   2   4      127.39      138.20      9.30 o 
  -2   2   4      161.24      146.50     13.21 o 
  -1   2   4      860.74      852.90     72.33 o 
   0   2   4      112.08      107.97      7.25 o 
   1   2   4     1193.63     1176.31     41.79 o 
   2   2   4      437.43      423.89     33.19 o 
   3   2   4        1.15        0.84      0.75 o 
   4   2   4       54.56       51.67      3.30 o 
   5   2   4        0.03        0.14      1.10 o 
   6   2   4       14.11        9.03      3.78 o 
  -8   3   4       20.80       20.37      3.81 o 
  -7   3   4      120.02      138.10      5.21 o 
  -6   3   4      153.64      172.80      7.70 o 
  -5   3   4       11.16       13.07      1.25 o 
  -4   3   4      267.48      293.67     20.65 o 
  -3   3   4        0.08        0.91      0.53 o 
  -2   3   4       39.91       37.26      4.07 o 
  -1   3   4      255.74      221.12     16.84 o 
   0   3   4      456.19      483.90     17.32 o 
   1   3   4      388.95      366.50     39.83 o 
   2   3   4       17.19       20.88      1.61 o 
   3   3   4       79.02       82.36      7.36 o 
   4   3   4       46.62       44.51      3.13 o 
   5   3   4       22.71       18.84      3.44 o 
  -8   4   4       51.88       61.26      5.77 o 
  -7   4   4       16.87       20.51      2.84 o 
  -6   4   4       11.34       11.55      2.17 o 
  -5   4   4       22.95       25.93      1.83 o 
  -4   4   4       83.25       88.64      6.35 o 
  -3   4   4      149.44      131.16      7.34 o 
  -2   4   4       27.54       28.18      2.46 o 
  -1   4   4       52.84       45.45      3.21 o 
   0   4   4      518.29      467.74     32.56 o 
   1   4   4       33.41       27.08      2.67 o 
   2   4   4        0.42        1.40      0.90 o 
   3   4   4       48.37       44.95      3.73 o 
   4   4   4        1.12        0.92      1.17 o 
   5   4   4        4.67        7.01      3.85 o 
  -8   5   4       64.15       94.36      9.03 o 
  -7   5   4        0.23        1.30      1.46 o 
  -6   5   4        6.95        7.21      1.65 o 
  -5   5   4       22.94       22.30      1.83 o 
  -4   5   4       74.01       86.92      5.37 o 
  -3   5   4        8.05        7.24      1.07 o 
  -2   5   4      116.35      105.74      6.36 o 
  -1   5   4        0.52        0.73      0.58 o 
   0   5   4      216.99      207.53     15.06 o 
   1   5   4       64.09       56.20      5.04 o 
   2   5   4      275.85      239.52     27.24 o 
   3   5   4      213.71      203.04     21.50 o 
   4   5   4        7.65        7.56      2.47 o 
  -7   6   4       74.08       84.38      4.39 o 
  -6   6   4      184.13      193.68     11.54 o 
  -5   6   4       33.77       37.88      3.10 o 
  -4   6   4      369.30      389.71     21.54 o 
  -3   6   4      635.55      639.82     34.29 o 
  -2   6   4       26.05       24.27      2.23 o 
  -1   6   4      168.00      163.73     10.02 o 
   0   6   4      122.67      110.05     11.07 o 
   1   6   4       18.72       15.28      2.67 o 
   2   6   4       18.41       17.02      2.00 o 
   3   6   4        2.67        1.46      1.38 o 
   4   6   4       41.88       41.39     14.65 o 
  -7   7   4      102.32      115.34      7.13 o 
  -6   7   4       81.96       89.23      5.03 o 
  -5   7   4        6.47        7.39      1.40 o 
  -4   7   4      182.64      177.64      9.96 o 
  -3   7   4      527.07      515.58     26.76 o 
  -2   7   4       93.68       85.88      4.62 o 
  -1   7   4      213.01      201.78      9.44 o 
   0   7   4      236.53      199.47     14.04 o 
   1   7   4        1.78        1.67      1.21 o 
   2   7   4       14.60       11.86      1.99 o 
   3   7   4        8.19        4.61      2.00 o 
  -7   8   4        0.02        0.33      2.10 o 
  -6   8   4        0.19        0.87      1.36 o 
  -5   8   4        1.50        2.62      1.17 o 
  -4   8   4        3.61        2.94      1.15 o 
  -3   8   4        2.42        4.58      1.20 o 
  -2   8   4        2.51        1.44      0.93 o 
  -1   8   4        8.91        8.50      1.64 o 
   0   8   4        1.93        1.27      1.22 o 
   1   8   4       14.82       17.29      2.22 o 
   2   8   4      186.92      190.88     15.27 o 
  -6   9   4        1.88        1.72      1.70 o 
  -5   9   4       28.91       35.84      4.21 o 
  -4   9   4       75.30       72.17      4.00 o 
  -3   9   4       93.87       94.98      3.74 o 
  -2   9   4       52.83       48.70      4.85 o 
  -1   9   4        5.45        3.84      1.53 o 
   0   9   4        7.39        6.35      1.77 o 
   1   9   4        0.01       -0.51      1.66 o 
   2   9   4       15.00       14.98      3.43 o 
  -6  10   4       29.51       35.34      3.79 o 
  -5  10   4       16.30       20.40      2.62 o 
  -4  10   4       72.73       71.45      5.00 o 
  -3  10   4       20.86       16.02      2.26 o 
  -2  10   4       17.76       21.02      3.03 o 
  -1  10   4        0.01       -0.26      1.48 o 
   0  10   4       30.14       26.62      5.01 o 
   1  10   4        1.97       -0.33      2.14 o 
  -5  11   4       24.37       30.85      3.66 o 
  -4  11   4       41.25       48.73      4.42 o 
  -3  11   4       26.45       25.50      3.30 o 
  -2  11   4       28.17       29.14      3.50 o 
  -1  11   4        0.27        0.55      2.14 o 
   1 -14   5       18.66       22.02      3.19 o 
   2 -14   5       61.97       72.44      6.92 o 
   3 -14   5       70.48       74.84     11.34 o 
  -1 -13   5       24.33       27.60      4.03 o 
   0 -13   5        9.19        9.62      2.32 o 
   1 -13   5       12.48       14.10      2.56 o 
   2 -13   5       68.29       73.78      4.97 o 
   3 -13   5       22.53       25.63     10.50 o 
   4 -13   5       12.19        8.54      2.33 o 
   5 -13   5        6.25        8.83      2.96 o 
  -2 -12   5       54.55       51.39      6.71 o 
  -1 -12   5      119.57      132.60      8.98 o 
   0 -12   5       65.72       59.06      5.87 o 
   1 -12   5       29.28       26.69      2.04 o 
   2 -12   5        8.14        7.83      1.59 o 
   3 -12   5        0.29        0.13      1.21 o 
   4 -12   5       23.75       21.06      2.50 o 
   5 -12   5        3.80        4.13      1.98 o 
  -3 -11   5       56.78       62.01      7.20 o 
  -2 -11   5       80.64       78.99      6.87 o 
  -1 -11   5      225.18      241.54     22.59 o 
   0 -11   5       61.98       76.80      4.50 o 
   1 -11   5        0.99        1.14      0.98 o 
   2 -11   5       74.19       68.87      6.16 o 
   3 -11   5        0.43       -0.30      1.08 o 
   4 -11   5       81.02       80.35      8.28 o 
   5 -11   5       13.32       13.75      2.21 o 
   6 -11   5       90.24       97.50      9.96 o 
  -4 -10   5       11.73       10.38      3.91 o 
  -3 -10   5       11.20       11.09      2.27 o 
  -2 -10   5       74.98       97.07      6.31 o 
  -1 -10   5        0.81        0.27      0.92 o 
   0 -10   5       85.83       89.54      7.54 o 
   1 -10   5        0.02       -0.32      0.72 o 
   2 -10   5      130.61      132.32      9.76 o 
   3 -10   5        1.21        1.22      1.14 o 
   4 -10   5       55.46       53.91      2.94 o 
   5 -10   5        0.60        0.20      1.16 o 
   6 -10   5       13.78       12.51      3.55 o 
  -4  -9   5       27.44       31.01      5.37 o 
  -3  -9   5       32.13       29.33      2.86 o 
  -2  -9   5       49.20       54.81      7.08 o 
  -1  -9   5      101.67      113.86      9.22 o 
   0  -9   5       30.19       34.06      2.37 o 
   1  -9   5      374.87      358.21     19.01 o 
   2  -9   5      163.48      163.71      7.46 o 
   3  -9   5        2.41        2.86      1.19 o 
   4  -9   5       43.86       46.20      2.67 o 
   5  -9   5       13.26       11.34      1.75 o 
   6  -9   5       39.39       39.55      3.24 o 
  -5  -8   5       55.81       66.90      7.45 o 
  -4  -8   5        1.47        2.51      1.49 o 
  -3  -8   5       58.12       54.46      3.98 o 
  -2  -8   5       13.16       18.97      2.24 o 
  -1  -8   5      226.19      236.50     21.69 o 
   0  -8   5      368.11      393.50     31.50 o 
   1  -8   5        8.75        4.55      0.95 o 
   2  -8   5      130.99      125.07      4.68 o 
   3  -8   5      812.95      774.66     41.60 o 
   4  -8   5      575.31      542.57     13.91 o 
   5  -8   5        1.41        2.86      1.16 o 
   6  -8   5       39.30       38.61      3.13 o 
  -5  -7   5       21.31       24.47      3.91 o 
  -4  -7   5       28.62       26.49      2.72 o 
  -3  -7   5       10.47        7.56      1.64 o 
  -2  -7   5      121.09      122.59     12.74 o 
  -1  -7   5      123.22      144.74     10.39 o 
   0  -7   5        8.69       14.47      1.20 o 
   1  -7   5        7.12        6.38      0.92 o 
   2  -7   5       54.52       52.71      2.92 o 
   3  -7   5       52.63       43.24      2.56 o 
   4  -7   5      182.73      157.80      4.77 o 
   5  -7   5        3.80        4.10      1.25 o 
   6  -7   5       22.33       27.12      3.03 o 
   7  -7   5       56.28       52.62     10.62 o 
  -6  -6   5        3.30        4.27      3.17 o 
  -5  -6   5       63.14       65.20      4.09 o 
  -4  -6   5       13.00        8.57      1.77 o 
  -3  -6   5     1060.46      993.65     83.35 o 
  -2  -6   5      298.40      372.32     31.43 o 
  -1  -6   5       20.63       17.64      1.77 o 
   0  -6   5      403.24      370.79     22.85 o 
   1  -6   5       39.69       38.95      2.04 o 
   2  -6   5      342.64      339.62      9.33 o 
   3  -6   5        9.00        7.44      1.31 o 
   4  -6   5       89.72       89.52      4.12 o 
   5  -6   5       42.69       38.98      2.42 o 
   6  -6   5        8.74        9.55      1.86 o 
   7  -6   5       36.22       39.48     13.43 o 
  -6  -5   5       29.21       32.26      3.28 o 
  -5  -5   5       75.30       78.04      4.58 o 
  -4  -5   5      243.75      227.28     21.26 o 
  -3  -5   5      701.61      610.51     48.60 o 
  -2  -5   5       95.53      115.89     10.91 o 
  -1  -5   5        0.55        0.67      0.40 o 
   0  -5   5      516.78      606.66     34.69 o 
   1  -5   5        0.01        0.97      0.58 o 
   2  -5   5        0.03        0.21      0.47 o 
   3  -5   5      410.71      403.04      6.08 o 
   4  -5   5      375.98      366.30     10.70 o 
   5  -5   5        0.08       -0.12      0.85 o 
   6  -5   5       20.87       23.66      4.41 o 
   7  -5   5       51.27       54.74     10.56 o 
  -7  -4   5        8.49       10.50      4.03 o 
  -6  -4   5       37.17       48.36      3.72 o 
  -5  -4   5       41.65       46.21      3.31 o 
  -4  -4   5        7.32        5.91      1.40 o 
  -3  -4   5        8.21       10.72      1.41 o 
  -2  -4   5      167.68      201.70     44.20 o 
  -1  -4   5      534.40      624.36     29.88 o 
   0  -4   5      790.17      883.59     40.48 o 
   1  -4   5       10.43       16.33      1.03 o 
   2  -4   5       28.56       22.15      1.52 o 
   3  -4   5       91.46       87.18      2.60 o 
   4  -4   5       56.90       54.82      3.56 o 
   5  -4   5       17.26       17.52      1.85 o 
   6  -4   5        0.01        0.22      1.41 o 
   7  -4   5       84.37       85.58     18.98 o 
  -7  -3   5       66.99       77.31      5.87 o 
  -6  -3   5       31.62       35.71      3.22 o 
  -5  -3   5       63.90       62.67      6.57 o 
  -4  -3   5      119.32      123.72      7.09 o 
  -3  -3   5       12.16       11.05      1.68 o 
  -2  -3   5      127.83      141.41     27.69 o 
  -1  -3   5      805.55      900.03     49.07 o 
   0  -3   5      202.38      210.55      6.43 o 
   1  -3   5     1379.61     1598.67     56.70 o 
   2  -3   5     1620.56     1789.80     46.26 o 
   3  -3   5      234.23      251.49      4.51 o 
   4  -3   5        0.30        0.61      0.69 o 
   5  -3   5        3.06        3.56      1.24 o 
   6  -3   5        0.12       -0.40      1.43 o 
  -7  -2   5       42.00       55.04      4.23 o 
  -6  -2   5       44.26       48.79      3.52 o 
  -5  -2   5      276.49      295.23     20.70 o 
  -4  -2   5        4.02        5.75      1.73 o 
  -3  -2   5       95.89       98.47      8.77 o 
  -2  -2   5      110.78      152.79      9.89 o 
  -1  -2   5       13.68       13.09      1.10 o 
   0  -2   5       18.57       30.49      1.44 o 
   1  -2   5     1237.98     1393.26     43.05 o 
   2  -2   5      150.37      177.34      5.53 o 
   3  -2   5      580.97      627.54      7.52 o 
   4  -2   5      651.16      661.60     13.44 o 
   5  -2   5       32.45       33.19      2.35 o 
   6  -2   5       34.84       43.19      5.79 o 
  -7  -1   5       50.00       68.61      4.50 o 
  -6  -1   5        0.04       -0.32      1.17 o 
  -5  -1   5       15.35       16.43      2.02 o 
  -4  -1   5       99.16       95.10      6.26 o 
  -3  -1   5        3.23        4.29      0.66 o 
  -2  -1   5      477.82      460.06     26.42 o 
  -1  -1   5      978.32      990.82     66.35 o 
   0  -1   5      136.62      154.33      7.88 o 
   1  -1   5       16.84       23.64      1.16 o 
   2  -1   5       50.09       61.75      2.09 o 
   3  -1   5      562.91      602.79      8.07 o 
   4  -1   5      255.05      284.25      8.33 o 
   5  -1   5       15.14       13.09      1.90 o 
   6  -1   5       34.88       31.37      5.04 o 
  -7   0   5      130.67      147.05      6.22 o 
  -6   0   5       46.19       48.12      3.42 o 
  -5   0   5       17.09       17.78      2.20 o 
  -4   0   5       62.23       76.53      6.77 o 
  -3   0   5        0.52        0.82      0.41 o 
  -2   0   5      111.10      125.75      6.87 o 
  -1   0   5       41.33       39.68      2.84 o 
   0   0   5        3.72        7.35      0.58 o 
   1   0   5        0.72        0.50      0.27 o 
   2   0   5       97.22       87.85      6.43 o 
   3   0   5      460.71      434.15     16.00 o 
   4   0   5       17.56       16.17      1.93 o 
   5   0   5       62.60       54.26      4.16 o 
   6   0   5        8.52        7.03      1.91 o 
  -8   1   5       24.74       27.09      5.55 o 
  -7   1   5      106.17      131.56      5.89 o 
  -6   1   5       25.18       22.28      2.54 o 
  -5   1   5      225.37      255.66     16.65 o 
  -4   1   5        4.14        3.73      0.75 o 
  -3   1   5      355.46      381.41     39.36 o 
  -2   1   5       77.55      107.09      7.35 o 
  -1   1   5      655.40      694.24     53.79 o 
   0   1   5       49.79       49.80      3.51 o 
   1   1   5       70.16       67.74      2.49 o 
   2   1   5        6.89        9.49      1.32 o 
   3   1   5      384.18      388.94     14.60 o 
   4   1   5       65.73       65.50      4.26 o 
   5   1   5       23.12       26.03      2.33 o 
   6   1   5        3.43        1.81      2.50 o 
  -8   2   5        5.99       13.42      3.45 o 
  -7   2   5        9.61       15.39      2.24 o 
  -6   2   5       27.22       28.37      2.77 o 
  -5   2   5       49.43       55.09      2.73 o 
  -4   2   5        0.09        0.21      0.63 o 
  -3   2   5        0.14        0.45      0.48 o 
  -2   2   5      431.70      416.17     30.15 o 
  -1   2   5     2881.19     2502.54    175.81 o 
   0   2   5       54.65       54.01      2.62 o 
   1   2   5       64.01       63.07      2.98 o 
   2   2   5       98.02      102.49      3.61 o 
   3   2   5      431.30      431.15     13.85 o 
   4   2   5        2.24        1.50      1.24 o 
   5   2   5      110.82      104.51      9.03 o 
  -8   3   5        3.14        0.61      3.17 o 
  -7   3   5        0.03       -0.49      1.24 o 
  -6   3   5       32.28       36.14      3.03 o 
  -5   3   5      165.56      170.51      9.55 o 
  -4   3   5      115.51      136.43     13.97 o 
  -3   3   5        4.56        4.98      0.92 o 
  -2   3   5      513.84      486.90     41.00 o 
  -1   3   5     1285.56     1258.85     83.83 o 
   0   3   5      283.37      299.84     16.49 o 
   1   3   5        1.06       -0.50      0.74 o 
   2   3   5      436.33      435.89     20.26 o 
   3   3   5      440.12      467.19     11.42 o 
   4   3   5        7.01        8.29      2.10 o 
   5   3   5      103.14       95.98     17.26 o 
  -8   4   5        0.91       -2.20      2.93 o 
  -7   4   5        6.34        7.72      2.16 o 
  -6   4   5        5.53        7.05      1.62 o 
  -5   4   5        9.66       12.17      1.60 o 
  -4   4   5       57.46       60.29      8.37 o 
  -3   4   5       87.85       78.29      6.10 o 
  -2   4   5        0.18       -0.12      0.57 o 
  -1   4   5       29.93       22.82      1.65 o 
   0   4   5       26.75       29.22      1.97 o 
   1   4   5       23.54       24.09      2.35 o 
   2   4   5       21.68       20.49      2.54 o 
   3   4   5       20.39       23.94      2.81 o 
   4   4   5        7.66        8.84      2.01 o 
  -7   5   5        0.74        1.75      1.72 o 
  -6   5   5       40.79       43.63      3.03 o 
  -5   5   5        0.54        1.01      1.02 o 
  -4   5   5      568.70      580.98     51.33 o 
  -3   5   5      215.83      199.33     14.45 o 
  -2   5   5        5.17        2.98      0.99 o 
  -1   5   5      501.90      498.65     19.14 o 
   0   5   5       43.35       39.46      2.89 o 
   1   5   5       41.41       38.33      3.06 o 
   2   5   5        8.17        7.16      1.86 o 
   3   5   5       21.44       22.65      2.97 o 
   4   5   5        1.62       -0.11      1.74 o 
  -7   6   5       38.91       45.27      7.07 o 
  -6   6   5      200.62      238.57      7.07 o 
  -5   6   5       29.29       39.84      4.99 o 
  -4   6   5        0.35        1.06      0.98 o 
  -3   6   5       62.56       66.40      6.57 o 
  -2   6   5       58.01       53.95      4.90 o 
  -1   6   5      441.07      427.68     17.02 o 
   0   6   5       23.87       22.27      2.51 o 
   1   6   5       30.24       26.42      2.85 o 
   2   6   5      115.70      100.79      5.21 o 
   3   6   5       96.43      110.26      7.20 o 
  -7   7   5        0.11        0.96      1.74 o 
  -6   7   5       15.76       13.95      2.50 o 
  -5   7   5       63.61       67.33      4.49 o 
  -4   7   5       43.02       41.63      3.29 o 
  -3   7   5       19.50       18.96      2.85 o 
  -2   7   5       21.61       22.68      3.91 o 
  -1   7   5      272.80      264.06     18.50 o 
   0   7   5       44.67       41.00      7.23 o 
   1   7   5       68.42       64.29      4.35 o 
   2   7   5       78.70       73.75      6.01 o 
   3   7   5       21.23       22.27      4.18 o 
  -7   8   5        0.00       -0.98      3.05 o 
  -6   8   5        2.04        1.41      1.71 o 
  -5   8   5       12.53       16.86      2.60 o 
  -4   8   5        0.86        1.27      1.21 o 
  -3   8   5       15.67       14.73      1.99 o 
  -2   8   5      162.57      166.45     13.80 o 
  -1   8   5      269.98      281.49     13.18 o 
   0   8   5        8.68        7.15      2.13 o 
   1   8   5      163.58      171.40     21.18 o 
   2   8   5       89.38       91.31     10.25 o 
  -6   9   5       19.32       25.80      2.89 o 
  -5   9   5        9.74       11.40      2.14 o 
  -4   9   5       12.77       12.21      2.45 o 
  -3   9   5       16.43       16.54      2.63 o 
  -2   9   5       94.64      100.61     10.01 o 
  -1   9   5       93.62       94.87      6.55 o 
   0   9   5        0.29        0.64      2.15 o 
   1   9   5        0.19        1.12      2.40 o 
  -5  10   5        6.90        6.04      2.02 o 
  -4  10   5        1.70        1.25      1.73 o 
  -3  10   5       87.61      105.56     13.37 o 
  -2  10   5       99.43      114.99      7.52 o 
  -1  10   5       10.82       10.07      3.36 o 
   0  10   5       12.71        9.07      3.45 o 
  -3  11   5       20.22       22.93      5.92 o 
  -2  11   5       11.90       16.11      5.49 o 
   0 -14   6       87.65      104.43      8.27 o 
   1 -14   6       69.34       75.00      9.48 o 
   2 -14   6        8.39        3.25      2.04 o 
   3 -14   6        0.06        0.37      3.54 o 
  -1 -13   6        2.63        2.06      2.14 o 
   0 -13   6       55.12       54.85      5.94 o 
   1 -13   6      239.61      266.77     22.47 o 
   2 -13   6       76.64       83.73      7.32 o 
   3 -13   6        1.35        1.49      1.70 o 
   4 -13   6       20.78       19.56      2.67 o 
  -2 -12   6        3.20        4.35      1.97 o 
  -1 -12   6        2.29        1.39      1.36 o 
   0 -12   6      148.39      158.63     13.11 o 
   1 -12   6       81.03       89.83      9.46 o 
   2 -12   6       16.08       18.41      1.99 o 
   3 -12   6       17.85       16.74      2.39 o 
   4 -12   6       57.06       58.53      5.60 o 
   5 -12   6       65.35       63.55      7.59 o 
  -3 -11   6        0.27        1.00      1.64 o 
  -2 -11   6        1.21        0.44      1.44 o 
  -1 -11   6       10.62        7.02      1.61 o 
   0 -11   6      121.34      131.00     12.73 o 
   1 -11   6      311.39      319.34     23.11 o 
   2 -11   6       28.82       28.96      2.24 o 
   3 -11   6      114.42      111.83      5.48 o 
   4 -11   6       92.61       86.53      6.01 o 
   5 -11   6        0.09       -0.23      1.31 o 
  -4 -10   6       25.64       32.35      5.74 o 
  -3 -10   6       11.59        9.91      2.22 o 
  -2 -10   6        0.00       -0.29      1.24 o 
  -1 -10   6       12.62       17.30      1.94 o 
   0 -10   6      226.15      263.38     21.89 o 
   1 -10   6      158.89      168.66     13.42 o 
   2 -10   6       47.05       51.17      3.98 o 
   3 -10   6      202.74      196.50     12.25 o 
   4 -10   6       65.07       60.05      3.14 o 
   5 -10   6        9.52       10.93      2.10 o 
   6 -10   6        1.43        1.02      1.59 o 
  -5  -9   6        5.96        4.52      3.30 o 
  -4  -9   6      138.75      149.97     10.72 o 
  -3  -9   6       61.59       63.09      7.39 o 
  -2  -9   6        2.05        1.02      1.19 o 
  -1  -9   6       71.23       84.84     10.04 o 
   0  -9   6      312.61      319.98     31.12 o 
   1  -9   6       19.95       14.79      1.75 o 
   2  -9   6      578.90      552.68     31.77 o 
   3  -9   6       84.55       86.90      5.48 o 
   4  -9   6        8.70        6.62      1.68 o 
   5  -9   6       39.85       36.52      2.95 o 
   6  -9   6       38.07       34.75      3.14 o 
  -5  -8   6        0.05       -0.41      1.88 o 
  -4  -8   6        0.02        2.09      1.47 o 
  -3  -8   6        0.23        0.89      1.24 o 
  -2  -8   6        2.94        4.18      1.59 o 
  -1  -8   6       47.58       45.48      4.48 o 
   0  -8   6      243.72      273.44     23.08 o 
   1  -8   6        0.03        0.51      0.83 o 
   2  -8   6       55.52       57.71      2.88 o 
   3  -8   6       22.36       22.36      2.13 o 
   4  -8   6      206.31      185.68      9.36 o 
   5  -8   6       66.42       60.63      3.62 o 
   6  -8   6        7.84        7.85      1.91 o 
  -6  -7   6        0.42        0.85      2.81 o 
  -5  -7   6        1.30       -0.20      1.40 o 
  -4  -7   6      220.59      222.89     12.51 o 
  -3  -7   6      204.67      180.15      7.25 o 
  -2  -7   6        0.05        0.32      0.81 o 
  -1  -7   6      114.09      123.98     11.15 o 
   0  -7   6      112.35      121.74     11.32 o 
   1  -7   6       78.07       84.05      5.80 o 
   2  -7   6       67.99       60.60      3.96 o 
   3  -7   6      167.56      156.93      6.47 o 
   4  -7   6      556.16      531.21     16.93 o 
   5  -7   6       65.09       62.33      3.56 o 
   6  -7   6        6.45        6.25      2.16 o 
  -6  -6   6        3.34        6.18      2.07 o 
  -5  -6   6        7.51        3.18      1.66 o 
  -4  -6   6      512.80      448.68     11.65 o 
  -3  -6   6      681.38      644.93     12.73 o 
  -2  -6   6       56.20       90.62     12.30 o 
  -1  -6   6      217.48      248.66     17.70 o 
   0  -6   6      567.39      582.37     37.72 o 
   1  -6   6        4.93        4.79      0.95 o 
   2  -6   6      124.36      133.52      6.00 o 
   3  -6   6      159.75      170.76      6.37 o 
   4  -6   6      422.73      412.32     10.88 o 
   5  -6   6       22.00       23.01      2.37 o 
   6  -6   6       34.21       38.76      4.64 o 
  -6  -5   6       16.94       22.57      2.96 o 
  -5  -5   6       18.18       23.97      3.58 o 
  -4  -5   6        0.40        0.00      1.21 o 
  -3  -5   6       75.10       61.16      3.92 o 
  -2  -5   6        0.65        0.13      0.64 o 
  -1  -5   6       25.93       24.58      1.09 o 
   0  -5   6      422.02      412.68     19.62 o 
   1  -5   6        0.69        3.89      0.68 o 
   2  -5   6       49.57       54.22      2.40 o 
   3  -5   6       26.58       29.13      2.58 o 
   4  -5   6      428.97      426.41      7.68 o 
   5  -5   6        5.86        5.82      1.52 o 
   6  -5   6        0.02        0.12      1.94 o 
  -7  -4   6        6.27        7.93      2.93 o 
  -6  -4   6       22.91       27.34      2.98 o 
  -5  -4   6       69.32       66.46      4.82 o 
  -4  -4   6      312.45      282.32     18.62 o 
  -3  -4   6       50.85       42.69      4.52 o 
  -2  -4   6      276.78      280.24     35.47 o 
  -1  -4   6      810.77      964.95     52.39 o 
   0  -4   6        2.60        2.07      0.48 o 
   1  -4   6      108.67      102.72      3.36 o 
   2  -4   6      102.28       78.68      2.21 o 
   3  -4   6       54.47       50.60      2.29 o 
   4  -4   6      156.12      164.52      4.31 o 
   5  -4   6        7.35        5.70      1.81 o 
   6  -4   6        3.47        6.41      2.78 o 
  -7  -3   6        7.69        4.12      1.98 o 
  -6  -3   6       19.82       19.94      2.60 o 
  -5  -3   6      104.72       96.60      5.56 o 
  -4  -3   6      671.14      604.00     11.95 o 
  -3  -3   6      157.08      141.03      5.16 o 
  -2  -3   6        0.04        0.08      0.29 o 
  -1  -3   6      277.85      319.45     12.33 o 
   0  -3   6     1661.39     1882.51     75.89 o 
   1  -3   6       37.62       39.67      1.40 o 
   2  -3   6      276.22      295.77      7.35 o 
   3  -3   6       16.42       20.17      1.57 o 
   4  -3   6        5.30        4.18      1.41 o 
   5  -3   6       13.57       12.47      2.08 o 
   6  -3   6        2.95        3.72      2.41 o 
  -7  -2   6       20.26       19.40      2.90 o 
  -6  -2   6       24.18       22.91      3.35 o 
  -5  -2   6      128.46      117.21      7.81 o 
  -4  -2   6      164.59      140.08     10.13 o 
  -3  -2   6       93.44       99.98      7.68 o 
  -2  -2   6       90.10       92.44      7.57 o 
  -1  -2   6       14.99       24.17      2.43 o 
   0  -2   6     1078.62     1174.55     47.70 o 
   1  -2   6       59.27       54.67      2.46 o 
   2  -2   6        9.94       13.28      1.23 o 
   3  -2   6       97.41      105.93      3.30 o 
   4  -2   6      482.95      545.61     10.47 o 
   5  -2   6       34.86       34.01      2.91 o 
   6  -2   6        5.80        6.46      2.30 o 
  -7  -1   6       10.13       11.79      2.44 o 
  -6  -1   6       43.23       44.88      4.29 o 
  -5  -1   6      461.11      429.48     27.16 o 
  -4  -1   6      218.29      249.25     27.01 o 
  -3  -1   6       37.99       49.28      3.13 o 
  -2  -1   6      357.91      454.31     28.09 o 
  -1  -1   6      215.54      251.98     20.80 o 
   0  -1   6     1021.79      961.95     83.98 o 
   1  -1   6       11.03       14.33      0.87 o 
   2  -1   6       19.76       16.04      1.27 o 
   3  -1   6       80.94       84.18      3.95 o 
   4  -1   6      293.92      316.13      8.20 o 
   5  -1   6       64.50       73.89      4.67 o 
   6  -1   6       22.20       29.93      3.63 o 
  -7   0   6        2.05        0.16      1.50 o 
  -6   0   6       17.24       23.22      3.28 o 
  -5   0   6      119.25      122.20      7.63 o 
  -4   0   6       95.91       92.09     12.53 o 
  -3   0   6        2.95        5.17      0.78 o 
  -2   0   6        9.77       12.06      0.96 o 
  -1   0   6      132.06      116.94     13.41 o 
   0   0   6     1086.63      992.30     68.08 o 
   1   0   6       70.68       60.47      4.02 o 
   2   0   6      116.79      121.27      3.75 o 
   3   0   6        5.19       11.46      1.61 o 
   4   0   6       39.42       41.21      2.94 o 
   5   0   6        0.20        1.14      1.56 o 
  -7   1   6       27.94       27.39      3.96 o 
  -6   1   6        0.22        0.85      1.38 o 
  -5   1   6       96.29       97.33      7.37 o 
  -4   1   6        0.12       -0.35      0.55 o 
  -3   1   6      297.31      318.32     23.46 o 
  -2   1   6       61.40       75.82      5.94 o 
  -1   1   6      654.90      661.55     49.42 o 
   0   1   6      935.45      847.70     55.36 o 
   1   1   6      265.04      277.65     15.12 o 
   2   1   6      137.12      165.46      7.58 o 
   3   1   6        8.08        4.94      1.37 o 
   4   1   6        6.74        8.16      1.73 o 
   5   1   6        8.90        7.56      2.89 o 
  -7   2   6       42.18       42.80      3.77 o 
  -6   2   6       65.15       67.52      4.05 o 
  -5   2   6       51.46       53.98      5.16 o 
  -4   2   6      196.72      216.61     16.79 o 
  -3   2   6        1.95        0.76      0.58 o 
  -2   2   6      331.11      291.00     21.30 o 
  -1   2   6     2179.79     1959.76    121.22 o 
   0   2   6      604.09      535.46     26.94 o 
   1   2   6       14.18       19.36      1.75 o 
   2   2   6      101.67       96.08      5.83 o 
   3   2   6        9.73        8.58      1.72 o 
   4   2   6       42.02       43.46      3.26 o 
   5   2   6        7.67        5.98      2.89 o 
  -7   3   6        0.71        2.01      1.98 o 
  -6   3   6       24.64       24.27      4.21 o 
  -5   3   6       27.84       29.54      3.80 o 
  -4   3   6       17.45       18.79      1.94 o 
  -3   3   6       29.34       54.32      5.13 o 
  -2   3   6       71.19       77.70      4.05 o 
  -1   3   6      311.38      294.73     16.74 o 
   0   3   6      153.96      177.75      6.36 o 
   1   3   6      369.45      348.75     16.89 o 
   2   3   6      318.69      324.46     16.70 o 
   3   3   6        1.97        2.56      1.37 o 
   4   3   6       35.89       39.24      4.59 o 
  -7   4   6        4.62        5.56      2.52 o 
  -6   4   6        7.54        8.83      2.00 o 
  -5   4   6      241.83      264.96     19.70 o 
  -4   4   6      466.46      509.41     39.89 o 
  -3   4   6        2.83        2.30      0.92 o 
  -2   4   6        7.79        4.67      1.06 o 
  -1   4   6       24.74       23.05      1.78 o 
   0   4   6       42.33       37.05      2.75 o 
   1   4   6       22.84       25.08      2.52 o 
   2   4   6       19.83       22.44      2.67 o 
   3   4   6      162.58      174.35      6.90 o 
   4   4   6      143.16      176.59     13.61 o 
  -7   5   6        0.03       -0.54      1.73 o 
  -6   5   6       16.86       18.01      2.63 o 
  -5   5   6      310.52      331.78     20.81 o 
  -4   5   6      435.25      419.38     38.48 o 
  -3   5   6       31.97       32.73      2.30 o 
  -2   5   6       57.91       50.44      5.29 o 
  -1   5   6      215.50      189.91     14.86 o 
   0   5   6        1.28        0.47      1.03 o 
   1   5   6       43.49       47.07      3.53 o 
   2   5   6        4.65        4.99      1.81 o 
   3   5   6      131.13      144.23      9.09 o 
  -7   6   6       23.52       19.89      3.83 o 
  -6   6   6       54.94       62.23      4.41 o 
  -5   6   6       54.95       59.54      4.65 o 
  -4   6   6        2.06        2.06      1.14 o 
  -3   6   6        3.46        8.28      1.47 o 
  -2   6   6        3.78        3.46      1.19 o 
  -1   6   6        0.03        1.49      1.22 o 
   0   6   6        9.33        6.21      1.78 o 
   1   6   6       16.24       16.34      2.53 o 
   2   6   6        1.47        0.37      1.99 o 
   3   6   6       81.55       97.19      7.57 o 
  -7   7   6        0.81       -0.12      3.05 o 
  -6   7   6        1.56        2.70      2.20 o 
  -5   7   6       63.13       61.08      3.65 o 
  -4   7   6      167.14      170.16     10.14 o 
  -3   7   6       12.67        7.89      1.61 o 
  -2   7   6       10.02       10.14      2.05 o 
  -1   7   6        0.15        0.52      1.23 o 
   0   7   6        3.81        2.25      1.62 o 
   1   7   6        8.24        9.08      2.92 o 
   2   7   6        6.25        6.41      2.93 o 
  -6   8   6        1.42        2.56      2.37 o 
  -5   8   6       75.60       76.13      7.67 o 
  -4   8   6       11.72       11.14      2.28 o 
  -3   8   6        2.25        2.40      1.50 o 
  -2   8   6       17.40       15.60      3.30 o 
  -1   8   6      236.69      215.72     25.82 o 
   0   8   6      115.46      105.06      6.95 o 
   1   8   6        0.57       -1.50      1.93 o 
  -5   9   6       15.52       23.82      3.24 o 
  -4   9   6        2.04        1.19      1.57 o 
  -3   9   6        1.57        3.21      2.29 o 
  -2   9   6        1.48       -0.13      2.07 o 
  -1   9   6       43.33       46.26      7.51 o 
   0   9   6       17.60       22.56      4.10 o 
  -4  10   6       24.81       28.95      4.48 o 
  -3  10   6       60.14       74.24     13.73 o 
  -2  10   6       22.35       23.69      4.33 o 
   0 -14   7       17.65       22.77      2.81 o 
   1 -14   7        9.45        9.51      2.22 o 
   2 -14   7        0.77        1.35      1.56 o 
   3 -14   7       10.60        5.73      2.90 o 
  -1 -13   7        9.84       10.57      2.78 o 
   0 -13   7       18.48       22.87      3.19 o 
   1 -13   7       25.79       31.97      6.42 o 
   2 -13   7       12.01       12.52      3.07 o 
   3 -13   7       11.97       11.40      2.67 o 
   4 -13   7       25.59       22.75      5.80 o 
  -2 -12   7        0.01       -0.45      1.55 o 
  -1 -12   7       54.99       44.48     10.32 o 
   0 -12   7       28.79       34.55      4.78 o 
   1 -12   7        0.10       -0.11      1.38 o 
   2 -12   7        1.74        1.07      1.32 o 
   3 -12   7       12.14       10.67      2.07 o 
   4 -12   7        3.16        1.81      1.81 o 
   5 -12   7       40.22       40.89      6.04 o 
  -3 -11   7       37.81       42.18      3.82 o 
  -2 -11   7       26.30       27.32      3.87 o 
  -1 -11   7       17.44       14.79      3.37 o 
   0 -11   7       28.91       33.54      4.55 o 
   1 -11   7       41.34       41.75      5.64 o 
   2 -11   7        1.52        1.22      1.22 o 
   3 -11   7       42.37       45.41      3.28 o 
   4 -11   7        3.18        2.78      1.73 o 
   5 -11   7       96.14      101.59      8.37 o 
  -4 -10   7       53.20       69.09      9.96 o 
  -3 -10   7       72.02       75.68      5.74 o 
  -2 -10   7       76.05       71.08     11.35 o 
  -1 -10   7      164.53      169.50     24.18 o 
   0 -10   7       19.47       20.49      2.64 o 
   1 -10   7       57.28       64.42      4.64 o 
   2 -10   7      217.38      228.45     15.40 o 
   3 -10   7      211.54      203.92     13.09 o 
   4 -10   7        5.67        5.41      1.62 o 
   5 -10   7      146.22      159.84      9.48 o 
   6 -10   7       55.87       62.24      5.01 o 
  -5  -9   7        9.03        7.59      2.81 o 
  -4  -9   7      111.91      106.49      6.77 o 
  -3  -9   7      134.48      125.80      6.90 o 
  -2  -9   7        1.90        3.58      1.82 o 
  -1  -9   7        4.12        1.53      1.19 o 
   0  -9   7        0.64        1.25      0.90 o 
   1  -9   7       39.38       45.43      4.39 o 
   2  -9   7       91.21       94.28      7.84 o 
   3  -9   7        7.57        4.99      1.42 o 
   4  -9   7        1.51        0.31      1.19 o 
   5  -9   7       91.78       92.80      5.24 o 
   6  -9   7       32.71       29.87      7.04 o 
  -5  -8   7       24.40       22.10      3.80 o 
  -4  -8   7      400.63      350.67     11.48 o 
  -3  -8   7      171.48      152.08      7.51 o 
  -2  -8   7        0.08        0.13      1.16 o 
  -1  -8   7       87.48      100.33     15.79 o 
   0  -8   7       71.47       65.76      6.04 o 
   1  -8   7      503.16      492.99     34.80 o 
   2  -8   7        3.66        2.07      1.11 o 
   3  -8   7      152.71      145.98      7.40 o 
   4  -8   7      124.39      119.40      5.66 o 
   5  -8   7       27.19       24.75      3.00 o 
   6  -8   7        2.50       -0.26      2.24 o 
  -6  -7   7       20.65       21.89      5.92 o 
  -5  -7   7        1.19        1.11      1.94 o 
  -4  -7   7       89.55       79.17      5.42 o 
  -3  -7   7        0.30        0.56      1.32 o 
  -2  -7   7        0.27        1.10      0.89 o 
  -1  -7   7      227.06      272.06     29.21 o 
   0  -7   7       51.41       56.00      2.43 o 
   1  -7   7      712.63      735.61     66.81 o 
   2  -7   7      491.77      499.67     23.03 o 
   3  -7   7      211.64      203.56      5.40 o 
   4  -7   7        1.57        3.25      1.34 o 
   5  -7   7       50.23       53.91      3.93 o 
   6  -7   7       27.18       29.20      4.49 o 
  -6  -6   7        3.58        4.19      2.49 o 
  -5  -6   7        3.78        3.99      2.26 o 
  -4  -6   7       17.69       14.30      2.73 o 
  -3  -6   7       71.26       61.86      4.12 o 
  -2  -6   7        2.52        2.37      0.94 o 
  -1  -6   7      206.93      256.68     17.73 o 
   0  -6   7       54.15       49.57      2.75 o 
   1  -6   7      277.65      262.53      9.34 o 
   2  -6   7        9.29       13.19      1.47 o 
   3  -6   7      153.93      146.84      4.49 o 
   4  -6   7      181.34      158.62      5.03 o 
   5  -6   7       10.74       14.35      3.09 o 
   6  -6   7      116.52      134.23      8.05 o 
  -6  -5   7        0.75        0.52      1.84 o 
  -5  -5   7       28.17       25.41      5.25 o 
  -4  -5   7        5.32        3.23      1.64 o 
  -3  -5   7       53.90       48.23      3.52 o 
  -2  -5   7       19.10       20.75      8.00 o 
  -1  -5   7        0.64        0.55      0.44 o 
   0  -5   7      634.01      691.07     34.79 o 
   1  -5   7      769.75      823.43     27.60 o 
   2  -5   7      163.96      168.99      4.20 o 
   3  -5   7      177.07      167.95      4.63 o 
   4  -5   7        3.77        1.30      1.07 o 
   5  -5   7       25.07       24.91      3.03 o 
   6  -5   7       29.82       29.32      4.38 o 
  -7  -4   7       22.87       27.70      5.49 o 
  -6  -4   7       30.73       28.72      3.92 o 
  -5  -4   7        0.18        0.00      1.38 o 
  -4  -4   7      351.19      322.77     15.63 o 
  -3  -4   7      104.08       81.76      4.22 o 
  -2  -4   7       23.52       30.01      2.53 o 
  -1  -4   7       67.91       82.03      3.20 o 
   0  -4   7      372.95      413.21     11.61 o 
   1  -4   7      137.18      142.15      6.36 o 
   2  -4   7      183.42      196.08      8.73 o 
   3  -4   7      367.31      350.30      8.13 o 
   4  -4   7        0.22       -0.26      1.04 o 
   5  -4   7       81.76       89.98      7.26 o 
   6  -4   7       37.70       41.76      4.96 o 
  -7  -3   7        1.46        1.88      2.20 o 
  -6  -3   7        0.44       -0.17      1.83 o 
  -5  -3   7        3.22        4.30      1.82 o 
  -4  -3   7      270.97      235.18     11.41 o 
  -3  -3   7      505.82      416.54     17.33 o 
  -2  -3   7      170.37      179.73     14.50 o 
  -1  -3   7        5.64       14.26      1.16 o 
   0  -3   7        3.01        0.88      0.70 o 
   1  -3   7       38.98       45.35      2.52 o 
   2  -3   7       10.03        7.20      1.10 o 
   3  -3   7       15.72       19.32      1.75 o 
   4  -3   7      158.41      166.70      5.35 o 
   5  -3   7      146.62      167.51     14.32 o 
   6  -3   7        9.16        9.36      2.60 o 
  -7  -2   7        8.84        9.27      2.98 o 
  -6  -2   7        1.10        1.69      1.77 o 
  -5  -2   7       19.47       19.34      2.81 o 
  -4  -2   7        5.26        3.59      1.38 o 
  -3  -2   7       68.18       84.08     11.73 o 
  -2  -2   7      281.63      297.61     25.77 o 
  -1  -2   7      282.82      279.73     19.08 o 
   0  -2   7       99.51       96.76      3.45 o 
   1  -2   7      385.66      351.38     14.41 o 
   2  -2   7      299.08      279.22      5.45 o 
   3  -2   7        5.83        5.55      1.52 o 
   4  -2   7      473.60      517.01     13.57 o 
   5  -2   7      170.02      191.15      7.50 o 
   6  -2   7        1.99        1.48      2.04 o 
  -7  -1   7        3.23        5.50      2.43 o 
  -6  -1   7       22.69       24.13      3.44 o 
  -5  -1   7       70.47       68.30      4.64 o 
  -4  -1   7       73.90       85.04     12.62 o 
  -3  -1   7        0.03        1.29      0.51 o 
  -2  -1   7      189.44      245.67     21.83 o 
  -1  -1   7       28.76       25.28      3.45 o 
   0  -1   7        1.02        0.57      0.57 o 
   1  -1   7       29.78       29.05      2.12 o 
   2  -1   7      474.23      475.22     22.40 o 
   3  -1   7      125.41      110.55      4.11 o 
   4  -1   7       88.36       98.03      5.02 o 
   5  -1   7       22.56       24.92      3.92 o 
  -7   0   7        9.71       10.49      3.48 o 
  -6   0   7       10.85       12.84      2.80 o 
  -5   0   7       10.29       10.93      2.75 o 
  -4   0   7       10.43        7.78      1.32 o 
  -3   0   7       38.03       42.42      4.18 o 
  -2   0   7      131.81      117.10      9.61 o 
  -1   0   7       13.66       12.49      1.74 o 
   0   0   7      124.54      103.42      7.32 o 
   1   0   7      144.58      133.01      9.84 o 
   2   0   7      377.10      354.96     15.06 o 
   3   0   7      103.01       96.36      4.00 o 
   4   0   7       20.82       20.86      2.41 o 
   5   0   7       23.85       22.56      3.88 o 
  -7   1   7       51.70       54.66      7.26 o 
  -6   1   7      126.21      127.98      6.83 o 
  -5   1   7       83.92       80.93      9.95 o 
  -4   1   7       11.07        9.20      1.71 o 
  -3   1   7       36.55       31.33      2.77 o 
  -2   1   7      143.56      145.53      9.44 o 
  -1   1   7       71.84       75.57      5.20 o 
   0   1   7      243.93      201.63     12.67 o 
   1   1   7      811.34      777.32     32.83 o 
   2   1   7      463.65      443.03     14.03 o 
   3   1   7        9.00        7.94      1.67 o 
   4   1   7      164.46      176.33     12.42 o 
   5   1   7       47.96       54.53      6.53 o 
  -7   2   7       41.77       47.81      4.04 o 
  -6   2   7        1.41        0.48      1.20 o 
  -5   2   7       87.69       87.20      5.96 o 
  -4   2   7      310.41      323.58     26.76 o 
  -3   2   7       31.29       33.53      2.91 o 
  -2   2   7        0.01        0.89      0.65 o 
  -1   2   7       33.06       32.34      2.01 o 
   0   2   7      105.67       87.81      6.34 o 
   1   2   7        9.41        8.35      1.42 o 
   2   2   7        1.69        0.63      1.05 o 
   3   2   7        0.00        0.15      1.15 o 
   4   2   7       87.57       89.36      6.47 o 
  -7   3   7        2.86        5.85      2.54 o 
  -6   3   7       21.67       20.11      3.28 o 
  -5   3   7      405.10      425.10     29.50 o 
  -4   3   7      316.18      339.30     27.89 o 
  -3   3   7       40.85       38.96      4.07 o 
  -2   3   7      523.73      517.53     40.19 o 
  -1   3   7      275.31      257.92     14.18 o 
   0   3   7       82.10       74.04      6.11 o 
   1   3   7       46.95       42.28      3.11 o 
   2   3   7        2.56        2.92      1.30 o 
   3   3   7       15.14       12.92      2.16 o 
   4   3   7       40.84       43.51      5.12 o 
  -7   4   7        7.83       12.19      3.14 o 
  -6   4   7        0.60        0.89      1.36 o 
  -5   4   7        4.91        5.66      1.89 o 
  -4   4   7       23.86       28.70      2.59 o 
  -3   4   7       88.59       90.86      8.39 o 
  -2   4   7     1156.04     1086.61     67.10 o 
  -1   4   7      352.45      330.55     25.24 o 
   0   4   7      111.49      101.92      8.66 o 
   1   4   7      152.66      146.62      7.65 o 
   2   4   7       30.15       28.46      3.10 o 
   3   4   7        1.93        2.67      2.37 o 
  -7   5   7        0.30       -1.08      1.81 o 
  -6   5   7        1.18        1.18      1.41 o 
  -5   5   7        0.04       -1.17      1.17 o 
  -4   5   7        5.64        5.28      1.37 o 
  -3   5   7       43.37       39.92      3.72 o 
  -2   5   7      266.00      258.41     15.54 o 
  -1   5   7       13.82       10.61      1.92 o 
   0   5   7      123.97      122.43      9.24 o 
   1   5   7        0.06        1.28      1.38 o 
   2   5   7        0.02       -0.36      1.85 o 
   3   5   7        6.60        5.64      2.93 o 
  -7   6   7        1.24       -1.46      2.69 o 
  -6   6   7        0.08        0.18      1.85 o 
  -5   6   7        5.77        5.29      1.56 o 
  -4   6   7       75.23       75.52      4.40 o 
  -3   6   7       81.51       82.29      6.57 o 
  -2   6   7       32.54       39.33      4.72 o 
  -1   6   7       61.12       46.87      3.57 o 
   0   6   7      159.82      151.65      8.12 o 
   1   6   7       55.70       56.61      6.23 o 
   2   6   7       85.46       86.93     12.82 o 
  -6   7   7       63.27       60.05      8.73 o 
  -5   7   7        2.53        1.11      1.47 o 
  -4   7   7       65.73       71.15      7.16 o 
  -3   7   7       38.33       44.96      3.76 o 
  -2   7   7       21.15       29.66      3.09 o 
  -1   7   7        7.34        4.01      2.28 o 
   0   7   7       87.45       85.33      8.85 o 
   1   7   7       74.85       76.87      7.32 o 
  -6   8   7       22.98       22.43      4.03 o 
  -5   8   7        0.70       -0.53      1.53 o 
  -4   8   7       92.46      122.11     10.32 o 
  -3   8   7       58.79       72.30     14.53 o 
  -2   8   7        1.60        1.71      2.03 o 
  -1   8   7        6.25        9.27      2.93 o 
   0   8   7       33.32       31.51      4.54 o 
  -5   9   7        5.09        1.29      1.93 o 
  -4   9   7        2.01        1.89      2.33 o 
  -3   9   7        7.25       10.48      3.24 o 
  -2   9   7       22.01       23.39      4.12 o 
  -1   9   7        0.09       -0.05      2.31 o 
   1 -14   8       48.20       53.79     18.43 o 
   2 -14   8       55.66       64.89     24.78 o 
  -1 -13   8       68.91       74.21      6.19 o 
   0 -13   8       56.39       57.61     11.54 o 
   1 -13   8       26.21       32.73      6.68 o 
   2 -13   8      140.77      157.90     21.68 o 
   3 -13   8       17.80       16.96      3.00 o 
   4 -13   8        7.04        7.80      3.25 o 
  -2 -12   8       61.80       67.34     16.30 o 
  -1 -12   8       80.16       83.14      6.19 o 
   0 -12   8       58.39       64.30     11.10 o 
   1 -12   8       50.82       45.34      8.33 o 
   2 -12   8      157.53      162.49     12.86 o 
   3 -12   8       21.63       19.81      3.49 o 
   4 -12   8        3.56        2.44      1.88 o 
  -3 -11   8       24.89       23.17      4.05 o 
  -2 -11   8       45.60       41.83      4.62 o 
  -1 -11   8      168.65      175.48     24.33 o 
   0 -11   8       63.36       76.69     13.90 o 
   1 -11   8      121.08      115.49     11.68 o 
   2 -11   8       54.27       52.45      4.62 o 
   3 -11   8       10.85       10.79      2.55 o 
   4 -11   8       53.48       50.84      4.26 o 
   5 -11   8        0.45        1.17      1.89 o 
  -4 -10   8       12.90       14.39      3.49 o 
  -3 -10   8       19.62       17.74      3.49 o 
  -2 -10   8       45.92       45.63     12.21 o 
  -1 -10   8       75.63       88.69     13.40 o 
   0 -10   8       22.84       25.05      3.23 o 
   1 -10   8       53.41       54.17      4.11 o 
   2 -10   8       46.13       48.66      3.26 o 
   3 -10   8       65.43       62.58      5.76 o 
   4 -10   8       34.50       35.50      4.77 o 
   5 -10   8        4.44        3.15      1.96 o 
  -4  -9   8       52.31       46.39      4.91 o 
  -3  -9   8       11.75       10.33      2.73 o 
  -2  -9   8       23.68       25.60      4.15 o 
  -1  -9   8        0.49       -0.53      0.91 o 
   0  -9   8        9.30       10.71      1.54 o 
   1  -9   8        1.94        2.63      1.12 o 
   2  -9   8      127.70      132.23      4.57 o 
   3  -9   8      238.75      238.04     11.26 o 
   4  -9   8       30.48       30.04      2.79 o 
   5  -9   8       15.19       10.08      2.39 o 
  -5  -8   8      253.23      242.52     10.39 o 
  -4  -8   8      390.33      394.57     12.22 o 
  -3  -8   8        0.07       -1.16      1.16 o 
  -2  -8   8      109.35      116.52     14.71 o 
  -1  -8   8      141.46      155.94     24.93 o 
   0  -8   8       16.31       19.15      1.74 o 
   1  -8   8      716.22      730.41     47.70 o 
   2  -8   8      481.24      503.31     22.59 o 
   3  -8   8      267.68      257.45     10.01 o 
   4  -8   8       15.78       18.87      2.27 o 
   5  -8   8       42.39       41.16      3.80 o 
   6  -8   8        0.23       -1.28      2.16 o 
  -5  -7   8       52.88       59.96      5.39 o 
  -4  -7   8        0.04        1.12      1.63 o 
  -3  -7   8       25.30       21.40      2.95 o 
  -2  -7   8       33.88       31.51      5.01 o 
  -1  -7   8      115.32      117.15     14.08 o 
   0  -7   8       38.30       41.95      3.12 o 
   1  -7   8      283.47      291.42     13.25 o 
   2  -7   8      168.62      165.32      5.68 o 
   3  -7   8      401.58      378.99      8.42 o 
   4  -7   8       46.46       42.01      3.02 o 
   5  -7   8        5.50        3.40      2.33 o 
   6  -7   8       29.76       34.08      6.10 o 
  -6  -6   8       12.30       16.11      3.46 o 
  -5  -6   8       55.84       62.35      5.16 o 
  -4  -6   8       60.74       62.44      4.60 o 
  -3  -6   8       67.23       57.82      5.19 o 
  -2  -6   8       94.67      108.85     34.55 o 
  -1  -6   8        1.56        0.88      0.77 o 
   0  -6   8        8.03       10.62      1.23 o 
   1  -6   8       21.28       20.52      1.71 o 
   2  -6   8       50.24       49.81      2.64 o 
   3  -6   8      354.04      339.19      7.98 o 
   4  -6   8       37.47       42.49      2.92 o 
   5  -6   8        8.61        7.58      2.70 o 
   6  -6   8        0.56        0.37      2.26 o 
  -6  -5   8        1.19        1.10      1.99 o 
  -5  -5   8      119.53      125.78      6.83 o 
  -4  -5   8       21.23       23.49      2.99 o 
  -3  -5   8       71.72       55.42      3.78 o 
  -2  -5   8       62.16       70.67      9.57 o 
  -1  -5   8      614.49      631.90     40.39 o 
   0  -5   8      327.58      335.77     20.38 o 
   1  -5   8      191.04      181.29      7.98 o 
   2  -5   8       21.81       24.35      1.74 o 
   3  -5   8        2.96        1.65      0.98 o 
   4  -5   8       11.53        9.95      2.15 o 
   5  -5   8       52.82       50.65      5.02 o 
   6  -5   8       20.02       27.05      4.44 o 
  -6  -4   8       37.44       35.42      4.31 o 
  -5  -4   8       10.02       11.23      2.49 o 
  -4  -4   8      266.31      240.34     15.93 o 
  -3  -4   8      148.25      123.24      8.91 o 
  -2  -4   8        0.78        0.30      0.47 o 
  -1  -4   8      581.70      634.68     32.96 o 
   0  -4   8      124.30      142.32      5.95 o 
   1  -4   8       32.63       33.16      1.95 o 
   2  -4   8        0.28        1.04      0.73 o 
   3  -4   8       85.26       96.41      3.37 o 
   4  -4   8        1.10        1.14      1.24 o 
   5  -4   8       35.72       39.71      3.79 o 
  -7  -3   8       55.57       71.85      6.11 o 
  -6  -3   8      142.84      156.20      7.89 o 
  -5  -3   8       22.89       22.10      3.11 o 
  -4  -3   8        0.88        2.46      1.42 o 
  -3  -3   8        6.00        7.75      2.44 o 
  -2  -3   8      220.11      261.09     21.08 o 
  -1  -3   8      963.27     1051.25     72.59 o 
   0  -3   8        5.69        5.10      1.01 o 
   1  -3   8       30.69       27.84      1.89 o 
   2  -3   8        1.31        1.48      0.80 o 
   3  -3   8       59.45       53.00      3.43 o 
   4  -3   8       28.50       28.87      2.70 o 
   5  -3   8        2.21        2.21      1.91 o 
  -7  -2   8       13.12       18.15      3.61 o 
  -6  -2   8       21.75       19.77      3.28 o 
  -5  -2   8      170.00      165.95      8.79 o 
  -4  -2   8       59.96       62.58      6.41 o 
  -3  -2   8       53.13       52.43      5.51 o 
  -2  -2   8      388.56      401.05     41.12 o 
  -1  -2   8      916.82      982.15     74.44 o 
   0  -2   8        1.56        0.31      0.61 o 
   1  -2   8      817.27      854.37     33.45 o 
   2  -2   8       52.22       51.74      3.45 o 
   3  -2   8       38.42       34.31      2.94 o 
   4  -2   8        9.30        7.89      2.10 o 
   5  -2   8        3.68        2.17      1.88 o 
  -7  -1   8        2.51        2.36      2.14 o 
  -6  -1   8       49.92       52.05      5.31 o 
  -5  -1   8       93.64       92.11      5.33 o 
  -4  -1   8       59.01       50.84      3.52 o 
  -3  -1   8      177.17      209.17     25.67 o 
  -2  -1   8      129.46      144.47     11.64 o 
  -1  -1   8      283.91      276.84     22.73 o 
   0  -1   8      384.88      373.42     25.95 o 
   1  -1   8      593.06      586.00     40.36 o 
   2  -1   8        0.05        0.00      0.83 o 
   3  -1   8      111.64      114.50      4.93 o 
   4  -1   8       96.82      100.36      6.31 o 
   5  -1   8        4.59        5.96      2.80 o 
  -7   0   8        3.05        2.87      2.16 o 
  -6   0   8       23.21       24.09      3.44 o 
  -5   0   8       82.96       80.87      6.84 o 
  -4   0   8        0.55        0.41      0.78 o 
  -3   0   8       56.34       50.09      4.86 o 
  -2   0   8      214.22      184.76     18.25 o 
  -1   0   8      240.08      217.21     18.12 o 
   0   0   8        1.63        1.24      0.51 o 
   1   0   8       84.99       75.86      3.05 o 
   2   0   8        6.27        4.31      1.23 o 
   3   0   8      308.15      306.50     11.30 o 
   4   0   8      143.25      137.41      7.53 o 
   5   0   8        0.45        1.14      2.36 o 
  -7   1   8        2.19        1.10      2.50 o 
  -6   1   8       14.12       13.38      2.81 o 
  -5   1   8        4.36        3.34      1.67 o 
  -4   1   8        0.02        0.23      0.81 o 
  -3   1   8      121.44      124.60     10.92 o 
  -2   1   8      101.67      105.87      7.29 o 
  -1   1   8       75.67       57.97      4.47 o 
   0   1   8      174.89      145.49      9.49 o 
   1   1   8       76.05       69.61      3.12 o 
   2   1   8        5.11        4.90      1.42 o 
   3   1   8       57.04       59.98      3.64 o 
   4   1   8        4.33        7.47      2.87 o 
  -7   2   8        2.79        3.70      1.95 o 
  -6   2   8      102.94      108.16      5.18 o 
  -5   2   8      218.24      237.72     23.43 o 
  -4   2   8      141.49      158.90     15.61 o 
  -3   2   8      356.40      363.94     34.89 o 
  -2   2   8        0.34        1.06      0.77 o 
  -1   2   8       22.73       21.33      2.12 o 
   0   2   8        2.35        2.41      1.16 o 
   1   2   8      165.06      172.22      5.06 o 
   2   2   8       96.38      103.67      5.14 o 
   3   2   8       50.38       53.62      5.92 o 
   4   2   8        0.50        1.41      2.45 o 
  -7   3   8        0.03       -0.71      1.76 o 
  -6   3   8       91.70       80.41      5.77 o 
  -5   3   8      224.29      251.26     29.90 o 
  -4   3   8        0.50        0.17      0.87 o 
  -3   3   8      220.34      219.13     18.50 o 
  -2   3   8      506.83      453.36     31.70 o 
  -1   3   8      221.80      206.47     17.66 o 
   0   3   8       18.80       20.23      2.51 o 
   1   3   8       29.02       31.15      2.91 o 
   2   3   8       91.03       93.50      5.01 o 
   3   3   8       85.62       95.53      6.69 o 
  -7   4   8        4.92        5.78      2.78 o 
  -6   4   8       11.75       16.50      3.26 o 
  -5   4   8       11.06       12.40      2.16 o 
  -4   4   8        4.15        8.16      1.47 o 
  -3   4   8       51.22       51.31      3.33 o 
  -2   4   8       52.38       54.99      3.63 o 
  -1   4   8       16.72       22.33      2.77 o 
   0   4   8       18.17       18.44      3.14 o 
   1   4   8        0.57        2.13      1.59 o 
   2   4   8       87.33      105.99      6.74 o 
   3   4   8       49.27       49.40      5.35 o 
  -7   5   8        7.39        7.45      4.15 o 
  -6   5   8       15.69       19.62      2.89 o 
  -5   5   8       72.70       82.83      8.76 o 
  -4   5   8        1.84        2.31      1.25 o 
  -3   5   8       13.70       20.07      2.09 o 
  -2   5   8       52.48       42.60      3.91 o 
  -1   5   8        5.69        3.38      1.58 o 
   0   5   8       11.17       12.41      2.31 o 
   1   5   8        0.81        2.43      2.07 o 
   2   5   8       43.10       48.34      7.93 o 
  -6   6   8       69.90       72.11      5.98 o 
  -5   6   8        4.83        2.26      2.07 o 
  -4   6   8       23.18       25.96      2.54 o 
  -3   6   8        0.38       -0.54      1.20 o 
  -2   6   8       48.01       46.57      4.19 o 
  -1   6   8       91.67       76.16      5.51 o 
   0   6   8        3.54        5.67      2.45 o 
   1   6   8        4.18        2.95      2.57 o 
  -6   7   8       74.86       90.66      6.83 o 
  -5   7   8        3.04        4.20      2.34 o 
  -4   7   8        0.27       -0.09      1.43 o 
  -3   7   8        1.58        0.72      1.76 o 
  -2   7   8       38.10       37.43      5.68 o 
  -1   7   8        1.45        0.41      1.89 o 
   0   7   8        8.49        6.06      2.83 o 
  -5   8   8       35.96       39.02      3.98 o 
  -4   8   8       59.14       75.23     14.16 o 
  -3   8   8        6.62        8.99      2.88 o 
  -2   8   8       24.88       29.61      4.25 o 
  -1   8   8       23.26       26.68      9.58 o 
  -1 -13   9       40.39       43.51      9.34 o 
   0 -13   9        3.78        2.81      1.96 o 
   1 -13   9        0.58       -0.43      1.68 o 
   2 -13   9        6.38        4.72      2.19 o 
   3 -13   9        0.03        1.14      2.29 o 
  -2 -12   9        5.44        2.91      2.43 o 
  -1 -12   9        3.32        2.13      2.20 o 
   0 -12   9      121.75      149.07     23.68 o 
   1 -12   9      285.31      321.39     39.67 o 
   2 -12   9       62.61       60.72      9.36 o 
   3 -12   9       11.26       11.73      2.55 o 
   4 -12   9      102.54      112.18      9.95 o 
  -3 -11   9        0.19        0.22      2.11 o 
  -2 -11   9        4.50        2.66      2.38 o 
  -1 -11   9       19.30       16.07      3.16 o 
   0 -11   9       50.14       56.64      9.09 o 
   1 -11   9        4.35        3.78      1.74 o 
   2 -11   9        8.42        7.01      1.74 o 
   3 -11   9        7.75        8.42      1.93 o 
   4 -11   9      107.91      108.81      6.94 o 
  -4 -10   9       38.04       33.73      4.59 o 
  -3 -10   9        0.12        0.12      1.76 o 
  -2 -10   9        4.42        1.65      1.81 o 
  -1 -10   9       14.63       17.46      3.60 o 
   0 -10   9      139.00      151.32     25.22 o 
   1 -10   9        3.75        3.78      1.36 o 
   2 -10   9       92.07       95.73      6.97 o 
   3 -10   9       34.95       32.02      2.85 o 
   4 -10   9       18.37       17.88      2.80 o 
   5 -10   9       10.97        9.18      2.55 o 
  -4  -9   9        7.35        9.57      2.93 o 
  -3  -9   9        3.63        6.68      2.34 o 
  -2  -9   9       54.12       46.88      4.25 o 
  -1  -9   9       12.97       11.93      1.92 o 
   0  -9   9      155.40      157.76     15.36 o 
   1  -9   9      141.65      147.09     10.96 o 
   2  -9   9       19.18       17.05      2.03 o 
   3  -9   9        0.46        0.38      1.17 o 
   4  -9   9       74.33       83.75      4.89 o 
   5  -9   9      111.08      129.37     11.46 o 
  -5  -8   9       11.10       10.96      3.22 o 
  -4  -8   9       12.49       16.72      3.17 o 
  -3  -8   9        0.33        0.43      1.32 o 
  -2  -8   9        9.03        7.81      2.02 o 
  -1  -8   9       18.72       18.14      2.87 o 
   0  -8   9      106.47      112.53     11.12 o 
   1  -8   9      134.01      132.18      9.34 o 
   2  -8   9       23.03       18.45      1.99 o 
   3  -8   9      105.57       93.77      4.08 o 
   4  -8   9       62.99       63.13      4.20 o 
   5  -8   9      167.78      174.36     23.93 o 
  -5  -7   9       31.17       30.33      4.16 o 
  -4  -7   9       70.69       71.19      5.25 o 
  -3  -7   9        0.66        0.44      1.25 o 
  -2  -7   9       40.23       28.08      3.78 o 
  -1  -7   9      300.32      316.93     42.55 o 
   0  -7   9      384.17      419.15     38.90 o 
   1  -7   9       23.72       25.06      2.02 o 
   2  -7   9       31.48       27.61      2.22 o 
   3  -7   9        4.41        4.07      1.35 o 
   4  -7   9      121.49      116.55      5.34 o 
   5  -7   9        7.30        1.44      2.36 o 
  -6  -6   9        2.11        3.36      2.45 o 
  -5  -6   9       22.35       19.79      3.37 o 
  -4  -6   9       64.84       60.12      4.62 o 
  -3  -6   9        4.23        6.71      2.93 o 
  -2  -6   9       34.19       22.62      2.46 o 
  -1  -6   9      103.63      120.00     13.27 o 
   0  -6   9      467.04      516.79     41.35 o 
   1  -6   9      532.20      561.93     26.18 o 
   2  -6   9      159.86      161.68      4.58 o 
   3  -6   9       36.40       42.25      2.76 o 
   4  -6   9      189.90      182.71      8.12 o 
   5  -6   9        7.90        9.72      2.97 o 
  -6  -5   9        0.92        3.25      2.20 o 
  -5  -5   9       24.51       26.59      3.58 o 
  -4  -5   9      128.33      120.24      6.06 o 
  -3  -5   9        3.12        0.44      1.11 o 
  -2  -5   9        9.36        8.30      1.27 o 
  -1  -5   9        4.18        2.45      0.59 o 
   0  -5   9      166.62      175.54      8.81 o 
   1  -5   9       48.46       45.29      2.12 o 
   2  -5   9        0.57        0.28      0.74 o 
   3  -5   9       50.04       48.77      2.63 o 
   4  -5   9      111.31      114.41      5.60 o 
   5  -5   9        0.56       -0.52      2.05 o 
  -6  -4   9        0.02       -0.48      1.72 o 
  -5  -4   9        3.36        3.32      1.91 o 
  -4  -4   9        0.14        0.87      1.25 o 
  -3  -4   9        7.15        7.65      1.65 o 
  -2  -4   9        0.87        0.81      0.54 o 
  -1  -4   9      104.19      109.36      7.99 o 
   0  -4   9      300.47      299.68     16.47 o 
   1  -4   9      106.28       97.15      3.02 o 
   2  -4   9       67.65       67.44      2.70 o 
   3  -4   9       82.05       97.11      4.11 o 
   4  -4   9      150.86      153.75      6.33 o 
   5  -4   9        0.44       -0.95      1.64 o 
  -7  -3   9        0.42        2.20      3.17 o 
  -6  -3   9        7.78        8.82      2.64 o 
  -5  -3   9       19.42       24.87      3.26 o 
  -4  -3   9       47.72       44.20      3.78 o 
  -3  -3   9      121.90      109.17      7.45 o 
  -2  -3   9      162.86      177.30     14.48 o 
  -1  -3   9        1.36        0.41      0.63 o 
   0  -3   9        8.33        8.92      1.53 o 
   1  -3   9      240.13      213.36      8.97 o 
   2  -3   9       72.34       65.25      3.47 o 
   3  -3   9       81.81      100.22      4.78 o 
   4  -3   9       42.22       47.87      3.96 o 
   5  -3   9       15.17       21.30      3.22 o 
  -7  -2   9        1.00        1.94      2.25 o 
  -6  -2   9        0.14       -1.15      1.42 o 
  -5  -2   9      126.41      124.52      6.32 o 
  -4  -2   9      298.31      291.49     22.64 o 
  -3  -2   9        9.74       13.25      2.52 o 
  -2  -2   9        4.22        6.50      1.24 o 
  -1  -2   9       66.30       55.73      3.74 o 
   0  -2   9      222.02      203.66     16.72 o 
   1  -2   9       16.52       10.94      1.17 o 
   2  -2   9       32.08       34.32      2.43 o 
   3  -2   9      116.31      111.27      6.15 o 
   4  -2   9       80.16       87.89      6.01 o 
   5  -2   9        3.26        3.86      2.22 o 
  -7  -1   9       25.71       27.22      4.12 o 
  -6  -1   9        6.43        8.19      2.50 o 
  -5  -1   9       46.72       41.69      4.15 o 
  -4  -1   9       46.68       41.79      7.32 o 
  -3  -1   9       50.25       53.73      5.66 o 
  -2  -1   9      295.08      303.75     20.18 o 
  -1  -1   9      110.59       98.48      9.63 o 
   0  -1   9      958.36      852.89     52.85 o 
   1  -1   9      154.32      149.75      6.45 o 
   2  -1   9       21.60       21.84      2.09 o 
   3  -1   9      471.42      496.68     21.88 o 
   4  -1   9      344.40      353.31     12.27 o 
  -7   0   9       22.15       22.15      3.96 o 
  -6   0   9       67.26       69.87      5.37 o 
  -5   0   9       49.11       45.05      5.55 o 
  -4   0   9       20.83       26.63      5.59 o 
  -3   0   9       46.78       47.68      5.46 o 
  -2   0   9       24.50       20.52      1.26 o 
  -1   0   9       86.34       63.80      5.14 o 
   0   0   9        7.97        8.85      1.03 o 
   1   0   9        0.15       -0.71      0.76 o 
   2   0   9        3.56        3.68      1.25 o 
   3   0   9      243.00      259.97     11.17 o 
   4   0   9      114.16      113.72      7.28 o 
  -7   1   9       67.44       73.70      4.87 o 
  -6   1   9      159.86      177.27      8.20 o 
  -5   1   9       95.69      100.41      6.10 o 
  -4   1   9       22.05       20.96      1.77 o 
  -3   1   9       39.97       46.62      3.19 o 
  -2   1   9       40.27       39.55      3.59 o 
  -1   1   9       55.73       51.64      3.10 o 
   0   1   9       54.77       49.01      2.88 o 
   1   1   9       20.40       18.87      1.97 o 
   2   1   9       17.65       15.28      2.57 o 
   3   1   9        0.66       -0.68      1.77 o 
   4   1   9        8.02        9.18      3.14 o 
  -7   2   9        0.33       -0.88      1.76 o 
  -6   2   9       17.06       21.86      2.72 o 
  -5   2   9       14.69       15.50      2.87 o 
  -4   2   9        9.29        9.42      1.93 o 
  -3   2   9      145.25      140.25     13.66 o 
  -2   2   9       77.97       63.13      7.77 o 
  -1   2   9      239.83      220.55     14.85 o 
   0   2   9      212.91      196.78     13.75 o 
   1   2   9        0.11       -0.13      1.09 o 
   2   2   9        5.29        4.78      2.20 o 
   3   2   9       32.43       30.42      5.13 o 
  -7   3   9       12.69       10.86      4.15 o 
  -6   3   9        0.26       -0.30      1.61 o 
  -5   3   9       27.64       34.88      4.16 o 
  -4   3   9       67.45       70.24      7.72 o 
  -3   3   9       82.32      111.51      8.90 o 
  -2   3   9       46.93       42.31      5.00 o 
  -1   3   9      550.61      511.96     35.97 o 
   0   3   9       27.78       41.71      3.19 o 
   1   3   9        5.14        3.50      1.68 o 
   2   3   9       10.80        9.73      2.81 o 
   3   3   9       55.88       65.78     11.47 o 
  -6   4   9        8.04        7.23      2.81 o 
  -5   4   9      102.43      111.66     10.37 o 
  -4   4   9      132.08      146.65     14.92 o 
  -3   4   9        1.83        3.40      1.21 o 
  -2   4   9      104.37       92.63      6.42 o 
  -1   4   9      174.75      162.80     12.99 o 
   0   4   9      106.46      101.70      5.04 o 
   1   4   9       95.02       97.27      6.31 o 
   2   4   9        9.44        9.86      3.06 o 
  -6   5   9        1.88        3.00      2.37 o 
  -5   5   9       49.64       55.50      4.96 o 
  -4   5   9       26.74       30.79      2.67 o 
  -3   5   9       33.73       35.42      3.16 o 
  -2   5   9       80.08       70.88      6.69 o 
  -1   5   9       21.16       20.76      6.53 o 
   0   5   9      135.32      137.89     11.41 o 
   1   5   9       10.12       11.51      3.16 o 
  -6   6   9        9.34       13.66      3.42 o 
  -5   6   9      121.09      146.36      7.86 o 
  -4   6   9       57.49       74.30     10.38 o 
  -3   6   9       11.94       15.11      2.95 o 
  -2   6   9        1.13        0.87      1.81 o 
  -1   6   9       44.74       44.69      4.68 o 
   0   6   9        7.43       12.16      3.11 o 
  -5   7   9       18.22       17.50      3.62 o 
  -4   7   9        9.26        8.60      2.83 o 
  -3   7   9        0.09        0.37      1.89 o 
  -2   7   9       12.12        8.86      2.84 o 
  -1   7   9       33.72       35.27      4.58 o 
   0 -13  10       43.61       30.88      5.86 o 
   1 -13  10       59.42       66.37      7.76 o 
   2 -13  10        9.56        7.87      4.70 o 
  -2 -12  10       15.79       24.70      4.52 o 
  -1 -12  10        3.28        2.99      2.24 o 
   0 -12  10        2.21        2.64      1.86 o 
   1 -12  10       23.22       30.84      4.10 o 
   2 -12  10       25.78       24.54      4.17 o 
   3 -12  10        1.20        0.90      1.76 o 
  -3 -11  10       54.22       58.74      5.63 o 
  -2 -11  10        0.60       -1.49      1.60 o 
  -1 -11  10        0.94       -0.26      1.61 o 
   0 -11  10       44.40       55.22      9.59 o 
   1 -11  10      195.06      202.05     24.26 o 
   2 -11  10       85.85       86.38      7.19 o 
   3 -11  10        1.64       -0.05      1.58 o 
   4 -11  10       37.79       41.67      4.13 o 
  -4 -10  10        0.91       -0.24      2.69 o 
  -3 -10  10       83.86       77.73      6.00 o 
  -2 -10  10       35.77       32.97      9.03 o 
  -1 -10  10        1.53        0.45      1.49 o 
   0 -10  10      128.27      132.15     15.64 o 
   1 -10  10      270.66      274.24     32.59 o 
   2 -10  10      149.08      149.03     10.71 o 
   3 -10  10       15.56       14.53      2.68 o 
   4 -10  10       48.53       47.56      5.36 o 
  -4  -9  10       53.79       57.28      8.24 o 
  -3  -9  10       51.43       46.19      6.29 o 
  -2  -9  10       16.23       15.50      3.66 o 
  -1  -9  10        0.17       -0.20      1.06 o 
   0  -9  10       40.97       42.12      5.95 o 
   1  -9  10       73.36       72.45      4.77 o 
   2  -9  10       93.83       97.07      5.07 o 
   3  -9  10       14.15       10.94      2.01 o 
   4  -9  10       18.35       19.62      2.86 o 
  -5  -8  10        1.34        0.27      2.07 o 
  -4  -8  10       76.88       80.64      5.86 o 
  -3  -8  10       49.44       54.64      4.63 o 
  -2  -8  10       46.45       33.45      4.39 o 
  -1  -8  10       19.91       19.14      2.14 o 
   0  -8  10        0.45        1.13      0.95 o 
   1  -8  10        4.14        4.41      1.28 o 
   2  -8  10       26.43       28.83      2.91 o 
   3  -8  10        2.01        1.45      1.31 o 
   4  -8  10       31.03       25.65      3.87 o 
   5  -8  10        5.87        4.20      2.70 o 
  -5  -7  10        8.58        7.65      3.42 o 
  -4  -7  10       29.68       26.17      3.54 o 
  -3  -7  10       48.43       43.31      3.96 o 
  -2  -7  10      119.64      102.66      6.35 o 
  -1  -7  10       54.56       61.10      6.57 o 
   0  -7  10      267.97      276.30     18.59 o 
   1  -7  10      142.79      151.92      7.81 o 
   2  -7  10       17.59       18.31      2.15 o 
   3  -7  10       41.14       42.13      2.99 o 
   4  -7  10       80.15       75.99      5.75 o 
   5  -7  10        8.98        8.31      3.07 o 
  -6  -6  10       24.62       26.00      5.49 o 
  -5  -6  10        2.68        3.25      2.15 o 
  -4  -6  10       50.93       43.89      4.39 o 
  -3  -6  10       40.89       37.51      3.49 o 
  -2  -6  10      166.75      139.66      5.49 o 
  -1  -6  10       22.46       26.58      2.30 o 
   0  -6  10      439.32      474.99     32.07 o 
   1  -6  10      301.43      339.10     16.23 o 
   2  -6  10       45.63       45.01      2.71 o 
   3  -6  10        0.05        1.52      1.48 o 
   4  -6  10       34.44       36.39      5.19 o 
   5  -6  10       13.44        9.85      3.16 o 
  -6  -5  10       11.20       13.17      3.25 o 
  -5  -5  10       18.80       21.44      3.35 o 
  -4  -5  10       12.98       12.31      2.43 o 
  -3  -5  10       42.23       43.94      3.41 o 
  -2  -5  10      168.65      148.06      6.59 o 
  -1  -5  10        0.01        0.00      0.51 o 
   0  -5  10      196.19      194.80      8.45 o 
   1  -5  10       10.32        9.96      1.24 o 
   2  -5  10       24.76       22.58      1.83 o 
   3  -5  10      192.46      192.36      6.63 o 
   4  -5  10        0.02        0.52      1.53 o 
   5  -5  10      125.41      151.64      8.61 o 
  -6  -4  10        8.28        6.57      2.55 o 
  -5  -4  10       22.10       25.47      3.42 o 
  -4  -4  10       43.41       41.34      3.66 o 
  -3  -4  10      108.55       96.08      9.22 o 
  -2  -4  10      123.40      129.26     17.18 o 
  -1  -4  10        0.87        0.24      0.70 o 
   0  -4  10      340.57      357.38     16.84 o 
   1  -4  10       23.16       20.44      1.48 o 
   2  -4  10       13.15       12.63      1.72 o 
   3  -4  10       16.05       14.38      2.05 o 
   4  -4  10       19.89       22.36      3.03 o 
  -6  -3  10        7.60       10.60      2.81 o 
  -5  -3  10      100.82       97.96      5.86 o 
  -4  -3  10      465.29      431.08     18.49 o 
  -3  -3  10      182.91      169.02      5.56 o 
  -2  -3  10       11.52       10.64      1.03 o 
  -1  -3  10      141.73      171.45     19.42 o 
   0  -3  10      358.05      367.29     27.16 o 
   1  -3  10        2.02        1.53      0.83 o 
   2  -3  10        1.53        1.31      1.01 o 
   3  -3  10       18.89       15.80      2.81 o 
   4  -3  10       38.54       44.90      3.96 o 
  -6  -2  10        1.55        2.02      1.90 o 
  -5  -2  10       80.05       74.27      4.98 o 
  -4  -2  10      262.43      235.38     13.92 o 
  -3  -2  10      148.96      125.76      4.66 o 
  -2  -2  10      114.56      132.46     13.06 o 
  -1  -2  10       64.70       65.80      7.58 o 
   0  -2  10       29.11       26.99      2.12 o 
   1  -2  10       52.69       45.80      3.08 o 
   2  -2  10        4.42        7.45      1.52 o 
   3  -2  10       28.15       28.82      3.61 o 
   4  -2  10       23.34       21.80      3.75 o 
  -7  -1  10       15.02       15.26      4.64 o 
  -6  -1  10        1.23        0.39      1.69 o 
  -5  -1  10        2.26        2.92      1.76 o 
  -4  -1  10       90.71       83.94      4.65 o 
  -3  -1  10      170.70      168.20     13.98 o 
  -2  -1  10      231.23      221.38     20.00 o 
  -1  -1  10      182.66      174.49     19.76 o 
   0  -1  10        2.23        3.14      0.91 o 
   1  -1  10       30.75       32.11      2.35 o 
   2  -1  10       15.10       15.22      1.95 o 
   3  -1  10        6.21        4.09      2.20 o 
   4  -1  10      101.72      104.94      7.01 o 
  -7   0  10       26.35       39.55      6.47 o 
  -6   0  10      138.39      164.81     11.05 o 
  -5   0  10        3.93        2.82      1.79 o 
  -4   0  10      267.02      265.95     18.98 o 
  -3   0  10       27.33       26.66      2.52 o 
  -2   0  10        1.29        2.13      0.79 o 
  -1   0  10       24.71       20.01      2.26 o 
   0   0  10      425.56      433.67     19.22 o 
   1   0  10      232.97      230.14      8.12 o 
   2   0  10       62.50       62.72      4.74 o 
   3   0  10        0.43        1.72      2.03 o 
  -7   1  10       34.75       37.00      4.48 o 
  -6   1  10      103.82      110.30      5.36 o 
  -5   1  10        0.04       -0.04      1.10 o 
  -4   1  10      137.30      147.89     13.11 o 
  -3   1  10       34.42       35.00      4.88 o 
  -2   1  10        0.17        0.55      0.76 o 
  -1   1  10       12.81       13.73      1.76 o 
   0   1  10       41.87       50.57      4.35 o 
   1   1  10       96.91      102.39      4.22 o 
   2   1  10      139.20      132.27      6.95 o 
   3   1  10       45.44       47.12      5.04 o 
  -6   2  10        3.15        1.47      2.02 o 
  -5   2  10        8.49       10.82      2.55 o 
  -4   2  10       18.92       21.72      3.17 o 
  -3   2  10       16.89       14.23      1.66 o 
  -2   2  10       13.90        6.64      1.78 o 
  -1   2  10        0.00       -0.23      0.93 o 
   0   2  10       63.10       70.56      3.95 o 
   1   2  10      128.03      133.42     10.19 o 
   2   2  10       87.48       88.25      6.13 o 
  -6   3  10       17.98       17.56      3.40 o 
  -5   3  10       24.40       23.41      3.35 o 
  -4   3  10       97.28      108.84      5.45 o 
  -3   3  10       10.10        5.59      1.35 o 
  -2   3  10       40.23       36.25      3.92 o 
  -1   3  10       18.16       16.55      2.27 o 
   0   3  10       64.64       74.31      9.40 o 
   1   3  10       49.99       46.21      4.49 o 
   2   3  10       36.42       37.56      4.58 o 
  -6   4  10        1.52        0.78      2.05 o 
  -5   4  10       46.54       56.08      6.89 o 
  -4   4  10       45.78       48.97      3.21 o 
  -3   4  10       91.92       88.89      8.66 o 
  -2   4  10      158.43      139.42     11.68 o 
  -1   4  10        2.00       -0.12      1.42 o 
   0   4  10       23.93       23.91      3.52 o 
   1   4  10       12.03        8.96      2.90 o 
  -5   5  10        1.58        0.95      1.98 o 
  -4   5  10       10.09       11.90      2.28 o 
  -3   5  10      106.37      103.43     24.35 o 
  -2   5  10       93.32       82.46      5.63 o 
  -1   5  10        0.15       -0.61      1.76 o 
   0   5  10       35.16       43.86      6.90 o 
  -5   6  10       18.33       23.13      3.92 o 
  -4   6  10        0.10       -0.28      1.85 o 
  -3   6  10       29.59       31.00      4.07 o 
  -2   6  10       10.01       15.70      3.37 o 
  -1   6  10       14.39        8.75      2.92 o 
   1 -13  11       63.88       82.04     28.69 o 
  -1 -12  11       21.46       21.51      3.85 o 
   0 -12  11       47.42       58.98     10.45 o 
   1 -12  11      155.75      168.49     24.25 o 
   2 -12  11       19.27       23.71      3.25 o 
   3 -12  11        0.21       -0.50      2.19 o 
  -2 -11  11        0.35        0.24      2.32 o 
  -1 -11  11       37.63       32.84      4.05 o 
   0 -11  11       85.06       93.83     10.44 o 
   1 -11  11        2.36        4.03      1.83 o 
   2 -11  11        0.01       -1.10      1.44 o 
   3 -11  11       26.64       23.61      3.23 o 
  -3 -10  11        1.56        3.27      2.26 o 
  -2 -10  11       14.12       10.25      3.42 o 
  -1 -10  11      157.70      153.14     18.37 o 
   0 -10  11        6.90        8.75      2.05 o 
   1 -10  11       11.10       11.46      2.19 o 
   2 -10  11       24.68       20.08      2.38 o 
   3 -10  11       65.28       74.66     10.97 o 
   4 -10  11      114.85      121.12      8.80 o 
  -4  -9  11        9.04        7.95      2.88 o 
  -3  -9  11       64.56       55.27      4.92 o 
  -2  -9  11      136.72      120.73      8.30 o 
  -1  -9  11      178.52      166.46     17.82 o 
   0  -9  11       57.96       59.64      7.81 o 
   1  -9  11       22.73       22.13      2.63 o 
   2  -9  11        0.23       -0.23      1.10 o 
   3  -9  11       44.71       47.52      3.85 o 
   4  -9  11        1.23        0.00      2.14 o 
  -4  -8  11        2.72        1.09      1.87 o 
  -3  -8  11       36.14       31.27      3.75 o 
  -2  -8  11        2.10        2.60      1.49 o 
  -1  -8  11       47.16       59.48      8.42 o 
   0  -8  11      210.55      206.48     19.06 o 
   1  -8  11       33.09       33.63      2.52 o 
   2  -8  11       12.49       12.59      1.92 o 
   3  -8  11       66.67       59.85      4.07 o 
   4  -8  11       13.52       14.60      3.37 o 
  -5  -7  11      112.87      137.00      7.86 o 
  -4  -7  11        1.55        1.40      1.79 o 
  -3  -7  11       29.44       28.23      3.30 o 
  -2  -7  11        0.35        0.73      1.11 o 
  -1  -7  11       39.24       39.81      4.89 o 
   0  -7  11        2.73        2.84      1.06 o 
   1  -7  11      275.23      291.12     16.23 o 
   2  -7  11      107.13      102.97      5.62 o 
   3  -7  11       65.97       70.19      5.21 o 
   4  -7  11        4.98        4.77      2.52 o 
  -5  -6  11       23.51       25.41      3.72 o 
  -4  -6  11        2.39        2.37      1.70 o 
  -3  -6  11       34.49       29.66      3.16 o 
  -2  -6  11       61.66       50.20      3.44 o 
  -1  -6  11       94.44       94.66     26.92 o 
   0  -6  11        1.40        0.95      0.82 o 
   1  -6  11       41.96       47.64      2.67 o 
   2  -6  11      114.36      124.61      4.39 o 
   3  -6  11      174.50      184.20      7.88 o 
   4  -6  11        5.98        6.91      2.76 o 
  -6  -5  11        0.20        0.12      2.44 o 
  -5  -5  11        8.22        7.51      2.46 o 
  -4  -5  11       21.14       18.05      2.81 o 
  -3  -5  11       69.75       62.42      4.00 o 
  -2  -5  11        9.78        9.95      1.60 o 
  -1  -5  11        9.09        6.91      0.97 o 
   0  -5  11      276.57      305.40     12.42 o 
   1  -5  11       30.28       26.12      1.74 o 
   2  -5  11      136.51      148.35      4.90 o 
   3  -5  11      150.10      166.53      6.46 o 
   4  -5  11       29.53       33.24      3.65 o 
  -6  -4  11        0.80       -0.85      2.20 o 
  -5  -4  11       57.43       69.52      5.19 o 
  -4  -4  11        0.48       -0.35      1.14 o 
  -3  -4  11       35.93       32.89      2.83 o 
  -2  -4  11       16.82       14.93      3.95 o 
  -1  -4  11      357.27      395.15     23.83 o 
   0  -4  11      178.68      187.21     13.93 o 
   1  -4  11       60.37       69.37      2.76 o 
   2  -4  11      121.69      124.72      4.12 o 
   3  -4  11       75.13       78.08      5.48 o 
   4  -4  11        0.25       -0.96      1.56 o 
  -6  -3  11        1.92        1.94      2.15 o 
  -5  -3  11        2.84        1.85      1.67 o 
  -4  -3  11       31.15       31.34      3.21 o 
  -3  -3  11        1.05        1.52      1.05 o 
  -2  -3  11      101.90      103.96     14.37 o 
  -1  -3  11      763.02      814.62     74.20 o 
   0  -3  11       83.69       79.94      7.37 o 
   1  -3  11       36.80       42.18      2.77 o 
   2  -3  11      113.28      124.36      4.58 o 
   3  -3  11      115.49      119.27      6.62 o 
   4  -3  11        2.43        1.80      1.99 o 
  -6  -2  11        3.04        4.63      2.36 o 
  -5  -2  11        0.01        0.40      1.46 o 
  -4  -2  11        4.46        3.51      1.53 o 
  -3  -2  11       13.68       14.69      1.90 o 
  -2  -2  11       96.53       96.46     11.10 o 
  -1  -2  11        3.99        2.25      1.07 o 
   0  -2  11       24.92       27.09      1.80 o 
   1  -2  11        6.41        8.72      1.59 o 
   2  -2  11       50.86       48.75      4.06 o 
   3  -2  11       51.70       53.97      4.81 o 
  -6  -1  11       49.43       47.18      4.74 o 
  -5  -1  11      116.37      122.56      6.36 o 
  -4  -1  11       43.30       46.57      3.66 o 
  -3  -1  11        9.28        7.80      1.87 o 
  -2  -1  11       74.57       71.62      7.72 o 
  -1  -1  11       39.58       34.47      3.59 o 
   0  -1  11      118.67      118.44      7.00 o 
   1  -1  11      209.69      209.26      9.13 o 
   2  -1  11       13.71       12.55      3.17 o 
   3  -1  11       18.81       17.66      3.34 o 
  -6   0  11        1.24        2.08      2.03 o 
  -5   0  11       71.97       71.86      5.25 o 
  -4   0  11       69.59       67.73      4.37 o 
  -3   0  11       35.30       31.44      2.36 o 
  -2   0  11       42.11       38.27      4.62 o 
  -1   0  11      110.22       95.28      7.64 o 
   0   0  11       39.17       38.88      2.54 o 
   1   0  11       43.87       43.24      3.81 o 
   2   0  11      131.40      148.12      7.25 o 
   3   0  11      378.65      424.28     13.35 o 
  -6   1  11       13.19       14.65      2.46 o 
  -5   1  11       28.23       30.62      3.63 o 
  -4   1  11       70.12       69.40      7.75 o 
  -3   1  11        6.25        4.92      1.20 o 
  -2   1  11      118.56      116.53     12.59 o 
  -1   1  11       31.74       26.91      2.42 o 
   0   1  11        3.68        4.01      1.49 o 
   1   1  11        0.12        1.73      1.63 o 
   2   1  11      148.86      157.97      8.30 o 
  -6   2  11       24.90       30.59      5.86 o 
  -5   2  11       49.05       50.85      4.55 o 
  -4   2  11        2.46        0.61      1.15 o 
  -3   2  11      100.35       97.13      8.67 o 
  -2   2  11       78.47       81.67     11.74 o 
  -1   2  11       76.90       82.85      9.33 o 
   0   2  11       37.99       42.09      3.86 o 
   1   2  11        0.46       -0.19      1.53 o 
   2   2  11       18.04       16.91      3.61 o 
  -6   3  11       13.82       15.21      3.37 o 
  -5   3  11        1.39        2.86      2.08 o 
  -4   3  11       20.37       16.71      2.62 o 
  -3   3  11        0.07       -0.19      1.11 o 
  -2   3  11       21.39       22.06      3.78 o 
  -1   3  11      105.57       99.89     16.91 o 
   0   3  11        3.60        4.03      2.08 o 
   1   3  11       22.63       20.92      3.63 o 
  -5   4  11       29.66       37.40      4.34 o 
  -4   4  11        3.13        3.17      2.56 o 
  -3   4  11       32.89       33.70      7.08 o 
  -2   4  11      179.41      173.11     28.75 o 
  -1   4  11       74.15       66.86      6.53 o 
   0   4  11       12.50       17.94      6.78 o 
  -4   5  11        0.91        0.00      2.56 o 
  -3   5  11       56.27       45.67      4.82 o 
  -2   5  11       96.94       91.38     20.69 o 
  -1   5  11       76.27       88.49     11.17 o 
  -1 -12  12       58.64       47.73      6.59 o 
   0 -12  12       95.80       75.08      7.69 o 
   1 -12  12       62.47       63.30     19.84 o 
  -2 -11  12       14.02       10.62      3.78 o 
  -1 -11  12       33.87       27.17      3.95 o 
   0 -11  12      182.56      215.74     32.30 o 
   1 -11  12       88.30       92.51     10.64 o 
   2 -11  12        0.17        0.97      1.71 o 
  -3 -10  12        7.43        7.32      3.42 o 
  -2 -10  12       23.05       18.31      4.03 o 
  -1 -10  12       49.83       44.83      7.51 o 
   0 -10  12      128.12      143.36     22.23 o 
   1 -10  12       11.73       14.18      3.17 o 
   2 -10  12       11.16        9.00      2.47 o 
   3 -10  12       35.82       35.40      3.71 o 
  -3  -9  12       39.55       38.47      4.31 o 
  -2  -9  12        4.51        3.61      1.90 o 
  -1  -9  12       61.48       64.43     16.60 o 
   0  -9  12       50.43       51.09      6.29 o 
   1  -9  12       13.90       16.73      2.41 o 
   2  -9  12       32.44       35.46      2.94 o 
   3  -9  12       33.30       26.63      3.19 o 
  -4  -8  12       57.93       59.64      5.34 o 
  -3  -8  12       46.20       39.24      4.15 o 
  -2  -8  12       12.08        9.30      2.26 o 
  -1  -8  12       30.98       27.10      3.07 o 
   0  -8  12       91.08       96.96     12.41 o 
   1  -8  12        0.45        0.59      1.09 o 
   2  -8  12        6.86        8.18      1.78 o 
   3  -8  12       15.09       19.48      3.34 o 
  -4  -7  12       58.45       67.41      5.21 o 
  -3  -7  12       20.25       20.75      2.94 o 
  -2  -7  12        8.04        5.79      1.76 o 
  -1  -7  12       66.09       64.65     14.59 o 
   0  -7  12        1.45        1.37      1.01 o 
   1  -7  12       67.58       73.12      3.41 o 
   2  -7  12       20.25       19.78      2.24 o 
   3  -7  12        4.87        2.88      2.20 o 
  -5  -6  12       38.91       45.90      6.10 o 
  -4  -6  12       59.97       53.49      4.48 o 
  -3  -6  12        4.30        3.46      1.55 o 
  -2  -6  12       28.93       25.43      2.59 o 
  -1  -6  12      190.46      173.85     31.05 o 
   0  -6  12        9.97       11.24      1.43 o 
   1  -6  12       53.93       59.03      2.91 o 
   2  -6  12        2.09        1.09      1.67 o 
   3  -6  12       57.67       61.29      5.10 o 
  -5  -5  12      101.94      107.63      6.63 o 
  -4  -5  12      117.16      117.26      6.10 o 
  -3  -5  12        0.15        1.12      1.19 o 
  -2  -5  12      109.65       93.44      3.99 o 
  -1  -5  12      284.45      333.15     22.14 o 
   0  -5  12      151.67      169.02      9.82 o 
   1  -5  12       16.93       18.80      1.81 o 
   2  -5  12        0.73        2.03      1.47 o 
   3  -5  12       64.14       65.31      5.72 o 
  -5  -4  12       49.47       50.76      7.51 o 
  -4  -4  12       30.60       34.41      3.45 o 
  -3  -4  12        4.10        4.66      1.43 o 
  -2  -4  12       28.89       26.88      2.00 o 
  -1  -4  12        2.10        1.45      0.99 o 
   0  -4  12       24.66       25.24      2.52 o 
   1  -4  12        0.01        0.77      0.94 o 
   2  -4  12       25.54       28.72      2.90 o 
   3  -4  12        0.44       -0.43      1.57 o 
  -6  -3  12        0.01        1.95      2.56 o 
  -5  -3  12        9.47        7.42      2.38 o 
  -4  -3  12       16.55       17.10      2.93 o 
  -3  -3  12        8.93        9.14      1.70 o 
  -2  -3  12       34.62       38.26      6.35 o 
  -1  -3  12        3.19        3.21      1.27 o 
   0  -3  12       16.13       15.86      2.93 o 
   1  -3  12        5.88        4.84      1.30 o 
   2  -3  12       18.76       23.78      3.11 o 
   3  -3  12       29.74       31.49      5.19 o 
  -6  -2  12        7.56        9.77      3.54 o 
  -5  -2  12      205.33      223.32     31.37 o 
  -4  -2  12       69.47       69.94      7.39 o 
  -3  -2  12       19.14       15.25      1.99 o 
  -2  -2  12       69.29       75.26      9.25 o 
  -1  -2  12      177.76      185.64     21.85 o 
   0  -2  12      140.19      154.22     11.23 o 
   1  -2  12        9.95        9.13      2.01 o 
   2  -2  12       10.34       19.30      3.02 o 
   3  -2  12       32.39       37.05      4.34 o 
  -6  -1  12       25.66       29.30      5.25 o 
  -5  -1  12      299.28      327.38     21.91 o 
  -4  -1  12       82.62       86.76      9.70 o 
  -3  -1  12       28.41       24.33      2.43 o 
  -2  -1  12        4.24        4.70      1.01 o 
  -1  -1  12       14.05       17.02      1.80 o 
   0  -1  12       46.14       49.23      2.79 o 
   1  -1  12        1.72        0.84      1.65 o 
   2  -1  12        5.37        5.56      2.23 o 
  -6   0  12       25.23       29.30      3.63 o 
  -5   0  12       23.38       23.32      2.57 o 
  -4   0  12        6.27        4.81      1.40 o 
  -3   0  12        0.00        0.49      1.03 o 
  -2   0  12       24.75       21.98      2.16 o 
  -1   0  12       76.13       92.14     10.65 o 
   0   0  12      126.14      143.81     15.56 o 
   1   0  12        6.88        4.72      1.96 o 
   2   0  12        0.30        0.51      1.83 o 
  -5   1  12       19.21       21.38      3.25 o 
  -4   1  12        2.84        3.49      1.76 o 
  -3   1  12        0.21        0.23      1.13 o 
  -2   1  12        8.65        9.18      1.75 o 
  -1   1  12      106.13      105.75     21.36 o 
   0   1  12      108.45      102.54      8.30 o 
   1   1  12       29.58       26.92      3.59 o 
  -5   2  12       18.69       16.43      3.05 o 
  -4   2  12       24.41       23.50      3.14 o 
  -3   2  12        3.34        1.57      1.55 o 
  -2   2  12        3.82        6.01      2.08 o 
  -1   2  12       23.13       22.02      3.05 o 
   0   2  12       12.28        9.23      2.55 o 
   1   2  12        3.83        3.82      2.20 o 
  -5   3  12        1.50        2.59      2.05 o 
  -4   3  12        0.83        1.46      2.20 o 
  -3   3  12        1.72        3.27      1.91 o 
  -2   3  12       14.44       14.92      4.39 o 
  -1   3  12       73.91       82.57      7.57 o 
   0   3  12       36.75       42.06     10.93 o 
  -4   4  12       21.53       25.39      4.76 o 
  -3   4  12        2.82        0.11      1.70 o 
  -2   4  12      113.82      101.41     14.04 o 
   0 -11  13       12.23       16.36      4.03 o 
   1 -11  13       16.06       14.03      2.60 o 
  -2 -10  13        7.95        8.30      3.17 o 
  -1 -10  13       32.01       25.01      3.54 o 
   0 -10  13        0.38       -0.55      1.40 o 
   1 -10  13       18.43       17.32      2.67 o 
   2 -10  13        5.14        4.81      1.96 o 
  -3  -9  13        2.77        3.91      2.81 o 
  -2  -9  13       18.60       16.17      2.90 o 
  -1  -9  13       25.46       20.26      3.54 o 
   0  -9  13       63.33       56.11      5.51 o 
   1  -9  13       90.22       93.65      6.76 o 
   2  -9  13       32.06       27.61      3.12 o 
  -3  -8  13       36.07       30.80      3.70 o 
  -2  -8  13       43.92       35.25      3.59 o 
  -1  -8  13       33.83       31.98      3.78 o 
   0  -8  13        2.45        2.23      1.42 o 
   1  -8  13       46.73       48.00      3.39 o 
   2  -8  13       42.03       42.96      5.74 o 
  -4  -7  13       48.06       49.20      5.62 o 
  -3  -7  13       12.76       10.85      2.93 o 
  -2  -7  13       10.71        8.20      1.93 o 
  -1  -7  13       97.76       81.02      7.81 o 
   0  -7  13       15.48       15.82      5.43 o 
   1  -7  13       29.86       36.23      2.44 o 
   2  -7  13       15.45       18.81      3.97 o 
   3  -7  13       11.09       11.07      6.47 o 
  -4  -6  13       21.21       19.00      3.01 o 
  -3  -6  13        7.78        6.55      1.88 o 
  -2  -6  13       74.45       66.89      3.82 o 
  -1  -6  13       39.77       36.38      8.81 o 
   0  -6  13      174.94      190.64     13.22 o 
   1  -6  13      186.07      198.93      7.52 o 
   2  -6  13       18.24       15.46      2.50 o 
   3  -6  13        4.13        3.93      2.75 o 
  -5  -5  13        0.50        0.12      1.95 o 
  -4  -5  13        8.36        5.14      2.05 o 
  -3  -5  13       96.93       90.15      4.65 o 
  -2  -5  13      261.18      221.69     13.43 o 
  -1  -5  13        0.06        0.13      1.36 o 
   0  -5  13      355.13      400.36     22.60 o 
   1  -5  13      253.01      299.47     17.59 o 
   2  -5  13       52.75       54.98      3.92 o 
  -5  -4  13       12.10       13.67      3.54 o 
  -4  -4  13        4.60        5.89      1.87 o 
  -3  -4  13       13.44       12.51      2.93 o 
  -2  -4  13       10.58       12.94      4.03 o 
  -1  -4  13       47.09       60.04      3.64 o 
   0  -4  13       47.14       49.32      3.46 o 
   1  -4  13       48.14       47.49      3.27 o 
   2  -4  13       77.95       82.87      4.68 o 
  -5  -3  13       21.14       23.49      3.39 o 
  -4  -3  13        5.09        5.18      2.93 o 
  -3  -3  13        8.59        6.45      1.61 o 
  -2  -3  13        4.71        1.59      2.44 o 
  -1  -3  13       12.44        9.57      2.55 o 
   0  -3  13       84.47       93.75      5.32 o 
   1  -3  13       23.00       20.32      2.68 o 
   2  -3  13       63.55       71.47      5.14 o 
  -5  -2  13        0.15        0.74      1.60 o 
  -4  -2  13       11.70       11.85      3.11 o 
  -3  -2  13       26.47       23.83      2.46 o 
  -2  -2  13       39.55       33.81      7.57 o 
  -1  -2  13        3.86        2.67      1.91 o 
   0  -2  13       42.33       44.18      5.25 o 
   1  -2  13       69.71       82.99      4.91 o 
   2  -2  13      157.93      190.61      8.31 o 
  -5  -1  13        0.27        0.92      1.60 o 
  -4  -1  13       16.56       15.00      4.46 o 
  -3  -1  13       77.40       71.95      3.96 o 
  -2  -1  13       26.52       21.78      3.24 o 
  -1  -1  13        1.64        1.64      1.11 o 
   0  -1  13        2.11        3.24      1.59 o 
   1  -1  13       19.35       33.67      3.61 o 
  -5   0  13        0.18        1.41      1.76 o 
  -4   0  13       95.35       87.83      8.97 o 
  -3   0  13      122.26      111.49      5.25 o 
  -2   0  13       94.05       98.16     10.70 o 
  -1   0  13        8.45       10.28      2.05 o 
   0   0  13       39.68       41.54      3.75 o 
   1   0  13       19.87       19.57      3.66 o 
  -4   1  13        7.86        6.44      2.17 o 
  -3   1  13       14.47       13.18      2.93 o 
  -2   1  13       28.88       30.76      6.84 o 
  -1   1  13       35.32       28.67      6.59 o 
   0   1  13      135.19      147.46     12.57 o 
  -4   2  13        2.45        6.47      2.81 o 
  -3   2  13        5.51        7.08      2.69 o 
  -2   2  13       10.58        9.41      2.42 o 
  -1   2  13       10.14       11.91      2.69 o 
  -1 -10  14       38.21       32.11      4.76 o 
   0 -10  14        5.62        4.03      2.69 o 
  -1  -9  14       50.97       43.56      4.06 o 
   0  -9  14        0.22       -0.07      1.39 o 
   1  -9  14        0.02        0.49      1.53 o 
  -3  -8  14       41.81       34.30      4.76 o 
  -2  -8  14       95.90       92.53     10.01 o 
  -1  -8  14       11.71        9.12      2.18 o 
   0  -8  14       13.75       14.52      2.54 o 
   1  -8  14        6.77        7.77      2.04 o 
  -3  -7  14       58.40       55.61      4.49 o 
  -2  -7  14       21.43       18.77      2.59 o 
  -1  -7  14       11.35        6.10      1.71 o 
   0  -7  14        1.36        3.42      1.43 o 
   1  -7  14       10.58       13.03      2.57 o 
  -4  -6  14        2.21        2.44      2.32 o 
  -3  -6  14        7.61        6.06      2.01 o 
  -2  -6  14        8.37        7.01      1.75 o 
  -1  -6  14        0.10        0.26      1.07 o 
   0  -6  14       68.60       66.42     14.34 o 
   1  -6  14       25.47       23.72      2.64 o 
  -4  -5  14        0.15        0.51      1.53 o 
  -3  -5  14        0.21        0.60      1.21 o 
  -2  -5  14        2.11        2.08      2.69 o 
  -1  -5  14        0.40       -1.08      1.41 o 
   0  -5  14       36.24       40.17      2.43 o 
   1  -5  14       16.27       16.68      2.36 o 
  -4  -4  14        8.06        4.97      3.66 o 
  -3  -4  14       51.65       45.72      3.25 o 
  -2  -4  14       67.64       53.22      7.20 o 
  -1  -4  14      135.65      183.79     10.13 o 
   0  -4  14       22.82       25.92      4.05 o 
   1  -4  14       42.31       56.26      5.72 o 
  -4  -3  14       37.36       38.92      3.97 o 
  -3  -3  14        7.21        5.61      2.32 o 
  -2  -3  14       13.33       12.70      4.15 o 
  -1  -3  14      174.41      204.84      9.19 o 
   0  -3  14        4.26        3.92      1.44 o 
   1  -3  14       20.55       20.46      2.95 o 
  -4  -2  14       44.40       43.98      5.37 o 
  -3  -2  14        1.18        0.93      0.89 o 
  -1  -2  14      118.43      150.03     11.47 o 
   0  -2  14        1.94        1.60      1.45 o 
  -4  -1  14        9.40        9.81      2.33 o 
  -3  -1  14       47.72       40.89      3.78 o 
  -2  -1  14       61.81       59.21      3.91 o 
  -1  -1  14       40.75       40.16      4.27 o 
   0  -1  14        8.98        8.23      2.15 o 
  -3   0  14       30.83       27.95      3.66 o 
  -2   0  14        8.09        7.86      1.96 o 
  -1   0  14        0.60       -0.04      1.51 o 
  -2  -7  15       18.28       14.63      2.37 o 
  -1  -7  15       52.00       47.09      4.58 o 
   0  -7  15      105.38      111.82     27.22 o 
  -2  -6  15       28.52       25.86      2.63 o 
  -1  -6  15        8.49        7.69      4.03 o 
   0  -6  15        0.13        0.57      1.42 o 
  -3  -5  15        8.57       10.13      2.32 o 
  -2  -5  15       29.72       23.32      5.62 o 
   0  -5  15       18.46       24.05      4.36 o 
  -3  -4  15        3.50        3.01      1.42 o 
  -1  -4  15      145.61      177.01     12.70 o 
  -1  -3  15       66.26       84.23      9.40 o 
                                                 
